# Supplementary material for: 18S rDNA Phylogeny of Lamproderma and Allied Genera (Stemonitales, Myxomycetes, Amoebozoa)
Source: PLoS One. 2012 Apr 18;7(4):e35359. doi: 10.1371/journal.pone.0035359 (PMC3329430; doi:10.1371/journal.pone.0035359)
Supplement: Supporting Information S1 — SSU alignment in fasta format of the 84 taxa used for the tree in Fig. 2, with masks of different stringency (1404, 1490 and 1533 positions). (FSA) [file pone.0035359.s001.fsa]

>Mask_1404
-------------------------------------------------yyyyyyyyyyy
yyyyyyyyyyyyyyyyyyyyyy---yyyyyyyyyy-yyyyyyyyyyyyyyyyyyyyyyyy
yyyyyyyyyyyyyyyyyyyyyyyyyyyy---yyy--------------------------
------------------------------------------------------------
------------------------------------------------------------
---yyy-yyyyyyyyyyyyyYyyyyyyyyyyyyyyyyyyyyyyy---yyy----------
------------------------------------------------------------
------------------------------------------------------------
------------------------------------------------------------
------------------------------------------------------------
------------------------------------------------------------
------------------------------------------------------------
------------------------------------------------------------
------------yyyyyyy-y---------------------------------------
------------------------------------------------------------
------------------------------------------------------------
------------------------------------------------------------
--------yyyy-yyyy-yyyyyyyyyyyyyyyyyyyyyyyyy--yyyyyyyyyyyyyyy
yy-yyyyyyyyyyyyyyyyyyyyyyyyyy-yyyyyyyyyyyyyyyyyyyyyyyyyyyyyy
yyyyyyyyyyyyyyyyyyyyyyyyyyyyyyyyyyyyyyyyyyyyyyyyyyyyyyyyyyy-
yyyyyyyyyyyyyyyyyyyyyyyyyyyyyyyyyyyyy-----------yyyyyyyyyyyy
yyyyyyyyyyyyyyyyyyyyy-yyyyyyyy-yyyyyyyyyyyyyyyyyyyyyyyyyy---
------------------------------------------------------------
------------------------------------------------------------
------------------------------------------------------------
------------------------------------------------------------
------------------------------------------------------------
------------------------------------------------------------
------------------------------------------------------------
------------------------------------------------------------
------------------------------------------------------------
------------------------------------------------------------
------------------------------------------------------------
------------------------------------------------------------
------------------------------------------------------------
------------------------------------------------------------
------------------------------------------------------------
------------------------------------------------------------
------------------------------------------------------------
------------------------------------------------------------
------------------------------------------------------------
------------------------------------------------------------
------------------------------------------------------------
------------------------------------------------------------
------------------------------------------------------------
------------------------------------------------------------
----------------------------yyyyyyyyyyyyy-------------------
------------------------------------------------------------
------------------------------------------------------------
------------------------------------------------------------
------------------------------------------------------------
------------------------------------------------------------
------------------------------------------------------------
------------------------------------------------------------
------------------------------------------------------------
------------------------------------------------------------
------------------------------------------------------------
------------------------------------------------------------
------------------------------------------------------------
------------------------------------------------------------
------------------------------------------------------------
------------------------------------------------------------
------------------------------------------------------------
------------------------------------------------------------
------------------------------------------------------------
------------------------------------------------------------
------------------------------------------------------------
------------------------------------------------------------
------------------------------------------------------------
------------------------------------------------------------
--------------------------------------------yyyyyyyyyyyyyyyy
yyyyyyyyyyyyyyyyyyyyyyyyyyyyyyyyyyyyyyyyyyyy----------------
------------------------------------------------------------
----------------------------------yyyyyyyy-yyyyyyyyyy--yyyyy
yyyyy-yyyyyyyyyyyyyyyyyyyyyyyyyy----------------------------
------------------------------------------------------------
------------------------------------------------------------
------------------------------------------------------------
------------------------------------------------------------
------------------------------------------------------------
------------------------------------------------------------
------------------------------------------------------------
------------------------------------------------------------
------------------------------------------------------------
-----------------------yyyyyyyyyyyyyyyyyyyyyyyyyyyyyyyyyyyyy
yyyyyyyyyyyyy---------------------------yyyyyyyyyyyyyyyyyyyy
y-yy--------------------------------------------------------
------------------------------------------------------------
------------------------------------------------------------
------------------------------------------------------------
------------------------------yyyyy-yyyyyyyyyyyyyyyyyyyyyyyy
yyyyyyyyyyyyyyyy-yyyyyyyyyyyyyyyyyyyyyyyyyyyyyyyyyyyyyyyyyyy
yyyyyyyyyyyyyyyyyyyyyyyyyyyyyyyyyyyyyyyyyyyyyyy-------------
------------------------------------------------------------
------------------------------------------------------------
------------------------------------------------------------
------------------------------------------------------------
------------------------------------------------------------
------------------------------------------------------------
------------------------------------------------------------
------------------------------------------------------------
------------------------------------------------------------
------------------------------------------------------------
------------------------------------------------------------
------------------------------------------------------------
------------------------------------------------------------
------------------------------------------------------------
------------------------------------------------------------
------------------------------------------------------------
------------------------------------------------------------
------------------------------------------------------------
------------------------------------------------------------
------------------------------------------------------------
------------------------------------------------------------
---------yyyyyyyyyyyyy-yyyyyyyyyyyyyyyyyyyyyyyyyyyyyyyyyyyyy
yy---yyyyyyyyy----yyyyyyyyyyyyyyyyyyy-yyyyyyyyy--yyyyyyyyyyy
yyyyyyyyyyyyyyyyyyyyyyyyyyyyyyyyy---------------------------
------------------------------------------------------------
------------------------------------------------------------
------------------------------------------------------------
------------------------------------------------------------
------------------------------------------------------------
------------------------------------------------------------
------------------------------------------------------------
------------------------------------------------------------
------------------------------------------------------------
------------------------------------------------------------
------------------------------------------------------------
------------------------------------------------------------
------------------------------------------------------------
------------------------------------------------------------
------------------------------------------------------------
------------------------------------------------------------
------------------------------------------------------------
------------------------------------------------------------
------------------------------------------------------------
----------------------------------------------------yyyyyyyy
yyyyyyyyyyyyyyy-yyyyyyyyy-----------------------------------
------------------------------------------------------------
------------------------------------------------------------
------------------------------------------------------------
------------------------------------------------------------
------------------------------------------------------------
------------------------------------------------------------
------------------------------------------------------------
------------------------------------------------------------
------------------------------------------------------------
------------------------------------------------------------
------------------------------------------------------------
------------------------------------------------------------
------------------------------------------------------------
------------------------------------------------------------
------------------------------------------------------------
------------------------------------------------------------
------------------------------------------------------------
------------------------------------------------------------
------------------------------------------------------------
------------------------------------------------------------
------------------------------------------------------------
------------------------------------------------------------
-------------------------yyyyyyyyyyyyy----------------------
------------------------------------------------------------
------------------------------------------------------------
------------------------------------------------------------
------------------------------------------------------------
------------------------------------------------------------
------------------------------------------------------------
------------------------------------------------------------
------------------------------------------------------------
------------------------------------------------------------
------------------------------------------------------------
------------------------------------------------------------
------------------------------------------------------------
------------------------------------------------------------
------------------------------------------------------------
------------------------------------------------------------
------------------------------------------------------------
------------------------------------------------------------
------------------------------------------------------------
------------------------------------------------------------
------------------------------------------------------------
------------------------------------------------------------
------------------------------------------------------------
------------------------------------------------------------
------------------------------------------------------------
------------------------------------------------------------
-----------------------------------yyyyyyyyyyyyyyyyyyyyyyyyy
yyyyyyyyyyyyyyyyyyyyyyyyyyyyyyyyyyyyyyyyyyyyyyyyyyyyyyyyyyyy
yyyyyyyyyyyyyyyy--------------------------------------------
------------------------------------------------------------
------------------------------------------------------------
------------------------------------------------------------
------------------------------------------------------------
------------------------------------------------------------
------------------------------------------------------------
------------------------------------------------------------
------------------------------------------------------------
------------------------------------------------------------
------------------------------------------------------------
------------------------------------------------------------
------------------------------------------------------------
------------------------------------------------------------
------------------------------------------------------------
------------------------------------------------------------
------------------------------------------------------------
------------------------------------------------------------
------------------------------------------------------------
------------------------------------------------------------
------------------------------------------------------------
------------------------------------------------------------
------------------------------------------------------------
------------------------------------------------------------
------------------------------------------------------------
------------------------------------------------------------
------------------------------------------------------------
------------------------------------------------------------
------------------------------------------------------yyyyyy
yyyyyyyyyyyyyyyyyyyyyyyyyyyyyyyyyyyyyyyyyyyyyyyyyyyyyyyyyy-y
y-yyyy------------------------------------------------------
------------------------------------------------------------
------------------------------------------------------------
------------------------------------------------------------
--------------------------------------yyyyyyyyyyyyyyyyyy-yyy
yyyyyyyyyyyyy-yyyy-yyyyyyyyyyyyyyy--------------------------
------------------------------------------------------------
------------------------------------------------------------
------------------------------------------------------------
------------------------------------------------------------
------------------------------------------------------------
------------------------------------------------------------
------------------------------------------------------------
------------------------------------------------------------
---------------------yyyyy-yyyyyyyyyyyyyyyyyyyyyyyyyyyyyyyyy
yyyyyyyyyyyyy---yyyyyyyyyy----------------------------------
------------------------------------------------------------
-------------------yyyyyyyy-------yyyyyyyy-yyyyyyyyyyyy-yyyy
yyyyy--yyy-yyyyyyyyyyyyyyyyy-yyyyyyyyyyyyyyyyyyyyyyyyyyyyyyy
yyyyyyyyyyyyyyyyyyyyyyyyyyyyyyyyyyyyyyyyyyy-----------------
------------------------------------------------------------
------------------------------------------------------------
------------------------------------------------------------
------------------------------------------------------------
------------------------------------------------------------
------------------------------------------------------------
------------------------------------------------------------
------------------------------------------------------------
------------------------------------------------------------
------------------------------------------------------------
------------------------------------------------------------
------------------------------------------------------------
------------------------------------------------------------
------------------------------------------------------------
------------------------------------------------------------
------------------------------------------------------------
------------------------------------------------------------
------------------------------------------------------------
------------------------------------------------------------
------------------------------------------------------------
------------------------------------------------------------
---------------------------yyyyyyyyyyyyyyyyyyyyyyyyyyyyyyyyy
yyyyyyyyyyyyyyyyyyyyyyyy------------------------------------
------------------------------------------------------------
--------------------------------------
>Mask_1490
-------------------------------------------------yyyyyyyyyyy
yyyyyyyyyyyyyyyyyyyyyy---yyyyyyyyyy-yyyyyyyyyyyyyyyyyyyyyyyy
yyyyyyyyyyyyyyyyyyyyyyyyyyyy---yyy-y------------------------
------------------------------------------------------------
------------------------------------------------------------
---yyy-yyyyyyyyyyyyyYyyyyyyyyyyyyyyyyyyyyyyy---yyy----------
------------------------------------------------------------
-----------------------------------------------------yyyyyyy
yy----------------------------------------------------------
-----------yyyyyyyyy----------------------------------------
------------------------------------------------------------
------------------------------------------------------------
------------------------------------------------------------
------------yyyyyyy-y---------------------------------------
------------------------------------------------------------
------------------------------------------------------------
------------------------------------------------------------
--------yyyy-yyyy-yyyyyyyyyyyyyyyyyyyyyyyyy--yyyyyyyyyyyyyyy
yy-yyyyyyyyyyyyyyyyyyyyyyyyyy-yyyyyyyyyyyyyyyyyyyyyyyyyyyyyy
yyyyyyyyyyyyyyyyyyyyyyyyyyyyyyyyyyyyyyyyyyyyyyyyyyyyyyyyyyy-
yyyyyyyyyyyyyyyyyyyyyyyyyyyyyyyyyyyyy----yyy----yyyyyyyyyyyy
yyyyyyyyyyyyyyyyyyyyy-yyyyyyyy-yyyyyyyyyyyyyyyyyyyyyyyyyy---
------------------------------------------------------------
------------------------------------------------------------
------------------------------------------------------------
------------------------------------------------------------
------------------------------------------------------------
------------------------------------------------------------
------------------------------------------------------------
------------------------------------------------------------
------------------------------------------------------------
------------------------------------------------------------
------------------------------------------------------------
------------------------------------------------------------
------------------------------------------------------------
------------------------------------------------------------
------------------------------------------------------------
------------------------------------------------------------
------------------------------------------------------------
------------------------------------------------------------
------------------------------------------------------------
------------------------------------------------------------
------------------------------------------------------------
------------------------------------------------------------
------------------------------------------------------------
------------------------------------------------------------
----------------------------yyyyyyyyyyyyy-------------------
------------------------------------------------------------
------------------------------------------------------------
------------------------------------------------------------
------------------------------------------------------------
------------------------------------------------------------
------------------------------------------------------------
------------------------------------------------------------
------------------------------------------------------------
------------------------------------------------------------
------------------------------------------------------------
------------------------------------------------------------
------------------------------------------------------------
------------------------------------------------------------
------------------------------------------------------------
------------------------------------------------------------
------------------------------------------------------------
------------------------------------------------------------
------------------------------------------------------------
------------------------------------------------------------
------------------------------------------------------------
------------------------------------------------------------
------------------------------------------------------------
------------------------------------------------------------
--------------------------------------------yyyyyyyyyyyyyyyy
yyyyyyyyyyyyyyyyyyyyyyyyyyyyyyyyyyyyyyyyyyyy-yyyyyyyyyyyyyyy
y-----------------------------------------------------------
----------------------------------yyyyyyyy-yyyyyyyyyy--yyyyy
yyyyy-yyyyyyyyyyyyyyyyyyyyyyyyyy----------------------------
------------------------------------------------------------
------------------------------------------------------------
------------------------------------------------------------
------------------------------------------------------------
------------------------------------------------------------
------------------------------------------------------------
------------------------------------------------------------
------------------------------------------------------------
------------------------------------------------------------
--------------------yyyyyyyyyyyyyyyyyyyyyyyyyyyyyyyyyyyyyyyy
yyyyyyyyyyyyyyyy------------------------yyyyyyyyyyyyyyyyyyyy
y-yyyyyyy-yyyyy---------------------------------------------
------------------------------------------------------------
------------------------------------------------------------
------------------------------------------------------------
----------------------yyyyyyyyyyyyy-yyyyyyyyyyyyyyyyyyyyyyyy
yyyyyyyyyyyyyyyy-yyyyyyyyyyyyyyyyyyyyyyyyyyyyyyyyyyyyyyyyyyy
yyyyyyyyyyyyyyyyyyyyyyyyyyyyyyyyyyyyyyyyyyyyyyy-------------
------------------------------------------------------------
------------------------------------------------------------
------------------------------------------------------------
------------------------------------------------------------
------------------------------------------------------------
------------------------------------------------------------
------------------------------------------------------------
------------------------------------------------------------
------------------------------------------------------------
------------------------------------------------------------
------------------------------------------------------------
------------------------------------------------------------
------------------------------------------------------------
------------------------------------------------------------
------------------------------------------------------------
------------------------------------------------------------
------------------------------------------------------------
------------------------------------------------------------
------------------------------------------------------------
------------------------------------------------------------
------------------------------------------------------------
---------yyyyyyyyyyyyy-yyyyyyyyyyyyyyyyyyyyyyyyyyyyyyyyyyyyy
yy---yyyyyyyyy----yyyyyyyyyyyyyyyyyyy-yyyyyyyyy--yyyyyyyyyyy
yyyyyyyyyyyyyyyyyyyyyyyyyyyyyyyyy---------------------------
------------------------------------------------------------
------------------------------------------------------------
------------------------------------------------------------
------------------------------------------------------------
------------------------------------------------------------
------------------------------------------------------------
------------------------------------------------------------
------------------------------------------------------------
------------------------------------------------------------
------------------------------------------------------------
------------------------------------------------------------
------------------------------------------------------------
------------------------------------------------------------
------------------------------------------------------------
------------------------------------------------------------
------------------------------------------------------------
------------------------------------------------------------
------------------------------------------------------------
------------------------------------------------------------
----------------------------------------------------yyyyyyyy
yyyyyyyyyyyyyyy-yyyyyyyyy-----------------------------------
------------------------------------------------------------
------------------------------------------------------------
------------------------------------------------------------
------------------------------------------------------------
------------------------------------------------------------
------------------------------------------------------------
------------------------------------------------------------
------------------------------------------------------------
------------------------------------------------------------
------------------------------------------------------------
------------------------------------------------------------
------------------------------------------------------------
------------------------------------------------------------
------------------------------------------------------------
------------------------------------------------------------
------------------------------------------------------------
------------------------------------------------------------
------------------------------------------------------------
------------------------------------------------------------
------------------------------------------------------------
------------------------------------------------------------
------------------------------------------------------------
-------------------------yyyyyyyyyyyyy----------------------
------------------------------------------------------------
------------------------------------------------------------
------------------------------------------------------------
------------------------------------------------------------
------------------------------------------------------------
------------------------------------------------------------
------------------------------------------------------------
------------------------------------------------------------
------------------------------------------------------------
------------------------------------------------------------
------------------------------------------------------------
------------------------------------------------------------
------------------------------------------------------------
------------------------------------------------------------
------------------------------------------------------------
------------------------------------------------------------
------------------------------------------------------------
------------------------------------------------------------
------------------------------------------------------------
------------------------------------------------------------
------------------------------------------------------------
------------------------------------------------------------
------------------------------------------------------------
------------------------------------------------------------
------------------------------------------------------------
-----------------------------------yyyyyyyyyyyyyyyyyyyyyyyyy
yyyyyyyyyyyyyyyyyyyyyyyyyyyyyyyyyyyyyyyyyyyyyyyyyyyyyyyyyyyy
yyyyyyyyyyyyyyyy--------------------------------------------
------------------------------------------------------------
------------------------------------------------------------
------------------------------------------------------------
------------------------------------------------------------
------------------------------------------------------------
------------------------------------------------------------
------------------------------------------------------------
------------------------------------------------------------
------------------------------------------------------------
------------------------------------------------------------
------------------------------------------------------------
------------------------------------------------------------
------------------------------------------------------------
------------------------------------------------------------
------------------------------------------------------------
------------------------------------------------------------
------------------------------------------------------------
------------------------------------------------------------
------------------------------------------------------------
------------------------------------------------------------
------------------------------------------------------------
------------------------------------------------------------
------------------------------------------------------------
------------------------------------------------------------
------------------------------------------------------------
------------------------------------------------------------
------------------------------------------------------------
------------------------------------------------------yyyyyy
yyyyyyyyyyyyyyyyyyyyyyyyyyyyyyyyyyyyyyyyyyyyyyyyyyyyyyyyyy-y
y-yyyyyyyy-yyyyyyy------------------------------------------
------------------------------------------------------------
------------------------------------------------------------
------------------------------------------------------------
--------------------------------------yyyyyyyyyyyyyyyyyy-yyy
yyyyyyyyyyyyy-yyyy-yyyyyyyyyyyyyyy--------------------------
------------------------------------------------------------
------------------------------------------------------------
------------------------------------------------------------
------------------------------------------------------------
------------------------------------------------------------
------------------------------------------------------------
------------------------------------------------------------
------------------------------------------------------------
---------------------yyyyy-yyyyyyyyyyyyyyyyyyyyyyyyyyyyyyyyy
yyyyyyyyyyyyy---yyyyyyyyyyyyy--------------yyy--------------
------------------------------------------------------------
-------------------yyyyyyyy-------yyyyyyyy-yyyyyyyyyyyy-yyyy
yyyyy--yyy-yyyyyyyyyyyyyyyyy-yyyyyyyyyyyyyyyyyyyyyyyyyyyyyyy
yyyyyyyyyyyyyyyyyyyyyyyyyyyyyyyyyyyyyyyyyyy-----------------
------------------------------------------------------------
------------------------------------------------------------
------------------------------------------------------------
------------------------------------------------------------
------------------------------------------------------------
------------------------------------------------------------
------------------------------------------------------------
------------------------------------------------------------
------------------------------------------------------------
------------------------------------------------------------
------------------------------------------------------------
------------------------------------------------------------
------------------------------------------------------------
------------------------------------------------------------
------------------------------------------------------------
------------------------------------------------------------
------------------------------------------------------------
------------------------------------------------------------
------------------------------------------------------------
------------------------------------------------------------
------------------------------------------------------------
---------------------------yyyyyyyyyyyyyyyyyyyyyyyyyyyyyyyyy
yyyyyyyyyyyyyyyyyyyyyyyy-yyyyyyy----------------------------
------------------------------------------------------------
--------------------------------------
>Mask_1533
-------------------------------------------------yyyyyyyyyyy
yyyyyyyyyyyyyyyyyyyyyy---yyyyyyyyyy-yyyyyyyyyyyyyyyyyyyyyyyy
yyyyyyyyyyyyyyyyyyyyyyyyyyyy---yyy-y-yy---------------------
------------------------------------------------------------
------------------------------------------------------------
---yyy-yyyyyyyyyyyyyYyyyyyyyyyyyyyyyyyyyyyyy---yyy----------
------------------------------------------------------------
-----------------------------------------------------yyyyyyy
yy-------------------------yyyy------------------------yy---
-----------yyyyyyyyy----------------------------------------
------------------------------------------------------------
------------------------------------------------------------
------------------------------------------------------------
------------yyyyyyy-y---------------------------------------
------------------------------------------------------------
------------------------------------------------------------
------------------------------------------------------------
---yyy--yyyy-yyyy-yyyyyyyyyyyyyyyyyyyyyyyyy--yyyyyyyyyyyyyyy
yy-yyyyyyyyyyyyyyyyyyyyyyyyyy-yyyyyyyyyyyyyyyyyyyyyyyyyyyyyy
yyyyyyyyyyyyyyyyyyyyyyyyyyyyyyyyyyyyyyyyyyyyyyyyyyyyyyyyyyy-
yyyyyyyyyyyyyyyyyyyyyyyyyyyyyyyyyyyyyY---yyy----yyyyyyyyyyyy
yyyyyyyyyyyyyyyyyyyyy-yyyyyyyy-yyyyyyyyyyyyyyyyyyyyyyyyyy---
------------------------------------------------------------
------------------------------------------------------------
------------------------------------------------------------
------------------------------------------------------------
------------------------------------------------------------
------------------------------------------------------------
------------------------------------------------------------
------------------------------------------------------------
------------------------------------------------------------
------------------------------------------------------------
------------------------------------------------------------
------------------------------------------------------------
------------------------------------------------------------
------------------------------------------------------------
------------------------------------------------------------
------------------------------------------------------------
------------------------------------------------------------
------------------------------------------------------------
------------------------------------------------------------
------------------------------------------------------------
------------------------------------------------------------
------------------------------------------------------------
------------------------------------------------------------
------------------------------------------------------------
----------------------------yyyyyyyyyyyyy-------------------
------------------------------------------------------------
------------------------------------------------------------
------------------------------------------------------------
------------------------------------------------------------
------------------------------------------------------------
------------------------------------------------------------
------------------------------------------------------------
------------------------------------------------------------
------------------------------------------------------------
------------------------------------------------------------
------------------------------------------------------------
------------------------------------------------------------
------------------------------------------------------------
------------------------------------------------------------
------------------------------------------------------------
------------------------------------------------------------
------------------------------------------------------------
------------------------------------------------------------
------------------------------------------------------------
------------------------------------------------------------
------------------------------------------------------------
------------------------------------------------------------
------------------------------------------------------------
--------------------------------------------yyyyyyyyyyyyyyyy
yyyyyyyyyyyyyyyyyyyyyyyyyyyyyyyyyyyyyyyyyyyy-yyyyyyyyyyyyyyy
yyyy--------------------------------------------------------
----------------------------------yyyyyyyy-yyyyyyyyyy--yyyyy
yyyyy-yyyyyyyyyyyyyyyyyyyyyyyyyy----------------------------
------------------------------------------------------------
------------------------------------------------------------
------------------------------------------------------------
------------------------------------------------------------
------------------------------------------------------------
------------------------------------------------------------
------------------------------------------------------------
------------------------------------------------------------
------------------------------------------------------------
--------------------yyyyyyyyyyyyyyyyyyyyyyyyyyyyyyyyyyyyyyyy
yyyyyyyyyyyyyyyy--yyy-------------------yyyyyyyyyyyyyyyyyyyy
y-yyyyyyy-yyyyy---------------yyyyyyyy----------------------
------------------------------------------------------------
------------------------------------------------------------
------------------------------------------------------------
------------------yyy-yyyyy-yyyyyyyyyyyyyyyyyyyyyyyyyyyyyyyy
yyyyyyyyyyyyyyyy-yyyyyyyyyyyyyyyyyyyyyyyyyyyyyyyyyyyyyyyyyyy
yyyyyyyyyyyyyyyyyyyyyyyyyyyyyyyyyyyyyyyyyyyyyyy-------------
------------------------------------------------------------
------------------------------------------------------------
------------------------------------------------------------
------------------------------------------------------------
------------------------------------------------------------
------------------------------------------------------------
------------------------------------------------------------
------------------------------------------------------------
------------------------------------------------------------
------------------------------------------------------------
------------------------------------------------------------
------------------------------------------------------------
------------------------------------------------------------
------------------------------------------------------------
------------------------------------------------------------
------------------------------------------------------------
------------------------------------------------------------
------------------------------------------------------------
------------------------------------------------------------
------------------------------------------------------------
------------------------------------------------------------
---------yyyyyyyyyyyyy-yyyyyyyyyyyyyyyyyyyyyyyyyyyyyyyyyyyyy
yy---yyyyyyyyy----yyyyyyyyyyyyyyyyyyy-yyyyyyyyy--yyyyyyyyyyy
yyyyyyyyyyyyyyyyyyyyyyyyyyyyyyyyy---------------------------
------------------------------------------------------------
------------------------------------------------------------
------------------------------------------------------------
------------------------------------------------------------
------------------------------------------------------------
------------------------------------------------------------
------------------------------------------------------------
------------------------------------------------------------
------------------------------------------------------------
------------------------------------------------------------
------------------------------------------------------------
------------------------------------------------------------
------------------------------------------------------------
------------------------------------------------------------
------------------------------------------------------------
------------------------------------------------------------
------------------------------------------------------------
------------------------------------------------------------
------------------------------------------------------------
----------------------------------------------------yyyyyyyy
yyyyyyyyyyyyyyy-yyyyyyyyy-----------------------------------
------------------------------------------------------------
------------------------------------------------------------
------------------------------------------------------------
------------------------------------------------------------
------------------------------------------------------------
------------------------------------------------------------
------------------------------------------------------------
------------------------------------------------------------
------------------------------------------------------------
------------------------------------------------------------
------------------------------------------------------------
------------------------------------------------------------
------------------------------------------------------------
------------------------------------------------------------
------------------------------------------------------------
------------------------------------------------------------
------------------------------------------------------------
------------------------------------------------------------
------------------------------------------------------------
------------------------------------------------------------
------------------------------------------------------------
------------------------------------------------------------
-------------------------yyyyyyyyyyyyy----------------------
------------------------------------------------------------
------------------------------------------------------------
------------------------------------------------------------
------------------------------------------------------------
------------------------------------------------------------
------------------------------------------------------------
------------------------------------------------------------
------------------------------------------------------------
------------------------------------------------------------
------------------------------------------------------------
------------------------------------------------------------
------------------------------------------------------------
------------------------------------------------------------
------------------------------------------------------------
------------------------------------------------------------
------------------------------------------------------------
------------------------------------------------------------
------------------------------------------------------------
------------------------------------------------------------
------------------------------------------------------------
------------------------------------------------------------
------------------------------------------------------------
------------------------------------------------------------
------------------------------------------------------------
------------------------------------------------------------
-----------------------------------yyyyyyyyyyyyyyyyyyyyyyyyy
yyyyyyyyyyyyyyyyyyyyyyyyyyyyyyyyyyyyyyyyyyyyyyyyyyyyyyyyyyyy
yyyyyyyyyyyyyyyy--------------------------------------------
------------------------------------------------------------
------------------------------------------------------------
------------------------------------------------------------
------------------------------------------------------------
------------------------------------------------------------
------------------------------------------------------------
------------------------------------------------------------
------------------------------------------------------------
------------------------------------------------------------
------------------------------------------------------------
------------------------------------------------------------
------------------------------------------------------------
------------------------------------------------------------
------------------------------------------------------------
------------------------------------------------------------
------------------------------------------------------------
------------------------------------------------------------
------------------------------------------------------------
------------------------------------------------------------
------------------------------------------------------------
------------------------------------------------------------
------------------------------------------------------------
------------------------------------------------------------
------------------------------------------------------------
------------------------------------------------------------
------------------------------------------------------------
------------------------------------------------------------
------------------------------------------------------yyyyyy
yyyyyyyyyyyyyyyyyyyyyyyyyyyyyyyyyyyyyyyyyyyyyyyyyyyyyyyyyy-y
y-yyyyyyyy-yyyyyyyyyy---------------------------------------
------------------------------------------------------------
------------------------------------------------------------
------------------------------------------------------------
--------------------------------------yyyyyyyyyyyyyyyyyy-yyy
yyyyyyyyyyyyy-yyyy-yyyyyyyyyyyyyyy--------------------------
------------------------------------------------------------
------------------------------------------------------------
------------------------------------------------------------
------------------------------------------------------------
------------------------------------------------------------
------------------------------------------------------------
------------------------------------------------------------
------------------------------------------------------------
---------------------yyyyy-yyyyyyyyyyyyyyyyyyyyyyyyyyyyyyyyy
yyyyyyyyyyyyy---yyyyyyyyyyyyy--------------yyyyyy-----yyyyy-
------------------------------------------------------------
-------------------yyyyyyyy-------yyyyyyyy-yyyyyyyyyyyy-yyyy
yyyyy--yyy-yyyyyyyyyyyyyyyyy-yyyyyyyyyyyyyyyyyyyyyyyyyyyyyyy
yyyyyyyyyyyyyyyyyyyyyyyyyyyyyyyyyyyyyyyyyyy-----------------
------------------------------------------------------------
------------------------------------------------------------
------------------------------------------------------------
------------------------------------------------------------
------------------------------------------------------------
------------------------------------------------------------
------------------------------------------------------------
------------------------------------------------------------
------------------------------------------------------------
------------------------------------------------------------
------------------------------------------------------------
------------------------------------------------------------
------------------------------------------------------------
------------------------------------------------------------
------------------------------------------------------------
------------------------------------------------------------
------------------------------------------------------------
------------------------------------------------------------
------------------------------------------------------------
------------------------------------------------------------
------------------------------------------------------------
---------------------------yyyyyyyyyyyyyyyyyyyyyyyyyyyyyyyyy
yyyyyyyyyyyyyyyyyyyyyyyy-yyyyyyyyyy-------------------------
------------------------------------------------------------
--------------------------------------
>Echinostelium_arboreum_AY842030.1
--------------------------------------------TCATTC-TGAAGATTA
AGCCATGCATGCCTACGATTAGAACGT-ATTAGAA-GCAT---CGAATCTGCGAACGGCT
CCGCATATCAGCTGCGATTCATGGATGGT--CAA-A-ATGCTC-----------------
------------------------------------------------------------
------------------------------------------------------------
---TAG-ATGGATACCCCCGGTAATTCTGAGGCTAATACAAGGT---AAACAG--GTCCC
CGATCTCGGTTGAAAG-TCCCCCCTCTGGGGGGGGCCGGATT-----------CCGGGAA
TTC---------------------------------AAAAGGGG---------ATACCCG
C-ACGGAATCCATGAGAGGAAGTGCGG----GACAACCGGCTCGACTCGATTAGA--TAA
AAGAGCCCAGG---------CTCCTTAAAAGGACGAAAATTATTTTTTTTTTTTTGCCCA
AACCCCCCCCCCCCTTTAAAAAAACCCCCCAAAAGCCCCCCAAAGGGGGAAAGGGGGGTT
TTTTTTTTTTTTTTTTGGGGGACCAAAAGTTTTGGGTTTTTTTAAAAGGGGGGGGGGGGA
TTTTTTTGATCCTGGGAACAAAAGGGATAAGGAGACCTTTTTTTAGGCGGAGAAATTTTT
TTTTTTCTCTTT-TGCCAG-ACGAATTAC--------TG---------------------
------------------------------------------------------------
------------------------------------------------------------
------------------------------------------------------------
GATCAGT-CGGTTCCTATTCTGTGGGCTTCTGACCTATCAACTCACGATGACGGTCTCAG
TT-ACAAA-CATGGTCGCAACGGGTACAG-AGGATAAGGGTTTGATTCTGGAGAGTGGGC
CTTAAAAATTGCTCATACTTCTAAGGAAGGCAGCAGGCGCGTAACGTTCCCAATGGATA-
AAGTCTGAGGGCGTGAAGGAAAATAGGAATGTCCCCC-TAAATTTA--CGGGGGACAATT
CCAATGTGGTCGGCGTAAAAAACCGGCTCG-AGTAACAATTAGAGGACAAGTCTGGT---
------------------------------------------------------------
------------------------------------------------------------
------------------------------------------------------------
------------------------------------------------------------
------------------------------------------------------------
------------------------------------------------------------
------------------------------------------------------------
------------------------------------------------------------
------------------------------------------------------------
------------------------------------------------------------
------------------------------------------------------------
------------------------------------------------------------
------------------------------------------------------------
------------------------------------------------------------
------------------------------------------------------------
------------------------------------------------------------
------------------------------------------------------------
------------------------------------------------------------
------------------------------------------------------------
------------------------------------------------------------
------------------------------------------------------------
------------------------------------------------------------
------------------------------------------------------------
------------------------------------------------------------
----------------------------GCCAGCACCCGCG-------------------
------------------------------------------------------------
------------------------------------------------------------
------------------------------------------------------------
------------------------------------------------------------
------------------------------------------------------------
------------------------------------------------------------
------------------------------------------------------------
------------------------------------------------------------
------------------------------------------------------------
------------------------------------------------------------
------------------------------------------------------------
------------------------------------------------------------
------------------------------------------------------------
------------------------------------------------------------
------------------------------------------------------------
------------------------------------------------------------
------------------------------------------------------------
------------------------------------------------------------
------------------------------------------------------------
------------------------------------------------------------
------------------------------------------------------------
------------------------------------------------------------
------------------------------------------------------------
--------------------------------------------GTAATTCCAGCTCTAA
TAGTGTACCTTAAAGTTGCTGCAGTTAAAACGCTCGTAGTCGGA-ACCAGGACCCCACCC
TGGGGCGCAAGGAACGGGCCT-AGTT--TT--GGGACCCGGGA----ATAGTACTGGGGG
GGGGGGGAGGAATTTTTTTTTCCATCCCCCCCCC--------------------------
--------------------------------GGGAACTTTCTGGGAACAATCCCCGTGG
TC-----------GCAGTGC-CCCGCGCCCCTTGGGGACCTTATTAATTATCGGTCGGAA
CCTACT--CCAA-ACCGCTTCCCCGGCCCGGCCCCCTTTATTGGGGACTGGATCAGCTCC
GGG---------------------------------------------------------
------------------------------------------------------------
------------------------------------------------------------
------------------------------------------------------------
------------------------------------------------------------
------------------------------------------------------------
------------------------------------------------------------
----------------GTCGTGGGGGGACTGGCCTTAATTACCATGAGAAAAATAGCGCG
ATCCAGGCAGGTCACTA-CGACCTAAGCAAAAAAATT---CTGAATAATTTAGCATGGGA
T-GACAGAG------TCTAACTCTGGGCTT--------TTTTCCCGGACCTCCGCTGCCC
CCCATCTCAGGACTGAAACCCGGGGAAACCCGGGTGGAAACTAGGGGGGGATTTTGCTGG
GGGACCAATCCGGGAGGGA-----------------------------------------
------------------------------------------------------------
--------------ATGCAAT-GGATC-TATAGGGGTACTCGGGGGCAGCCGAATTGCGG
GGCTAGGGGTGAAATC-CGTTGACCCCCGCAAGTCGACCTAACGCGAAAGCAGCTGTCAA
GGGTTCACCCGTTGATCAAGAGCGAAAGTTAAGGGTTCGAAGACGAT-------------
------------------------------------------------------------
------------------------------------------------------------
------------------------------------------------------------
------------------------------------------------------------
------------------------------------------------------------
------------------------------------------------------------
------------------------------------------------------------
------------------------------------------------------------
------------------------------------------------------------
------------------------------------------------------------
------------------------------------------------------------
------------------------------------------------------------
------------------------------------------------------------
------------------------------------------------------------
------------------------------------------------------------
------------------------------------------------------------
------------------------------------------------------------
------------------------------------------------------------
------------------------------------------------------------
------------------------------------------------------------
------------------------------------------------------------
---------CAGATACCGTCGT-AGTCTTGACTATAAATGATACCGACCAGGGATGGGGG
ATC--CGTCCCTTATTTCAGACTCCCCCCGAATCTTA-GCGAAAGTAC-CAGTCTATGGG
TTCCGGGGGGAGTATGGTCGCAAGGCTGAAACT---------------------------
------------------------------------------------------------
------------------------------------------------------------
------------------------------------------------------------
------------------------------------------------------------
------------------------------------------------------------
------------------------------------------------------------
------------------------------------------------------------
------------------------------------------------------------
------------------------------------------------------------
------------------------------------------------------------
------------------------------------------------------------
------------------------------------------------------------
------------------------------------------------------------
------------------------------------------------------------
------------------------------------------------------------
------------------------------------------------------------
------------------------------------------------------------
------------------------------------------------------------
------------------------------------------------------------
----------------------------------------------------TAAAGGAA
TTGACGGAAGGGCAC-ACCAGGAGT-----------------------------------
------------------------------------------------------------
------------------------------------------------------------
------------------------------------------------------------
------------------------------------------------------------
------------------------------------------------------------
------------------------------------------------------------
------------------------------------------------------------
------------------------------------------------------------
------------------------------------------------------------
------------------------------------------------------------
------------------------------------------------------------
------------------------------------------------------------
------------------------------------------------------------
------------------------------------------------------------
------------------------------------------------------------
------------------------------------------------------------
------------------------------------------------------------
------------------------------------------------------------
------------------------------------------------------------
------------------------------------------------------------
------------------------------------------------------------
------------------------------------------------------------
-------------------------GGAGCCTGCGGCT----------------------
------------------------------------------------------------
------------------------------------------------------------
------------------------------------------------------------
------------------------------------------------------------
------------------------------------------------------------
------------------------------------------------------------
------------------------------------------------------------
------------------------------------------------------------
------------------------------------------------------------
------------------------------------------------------------
------------------------------------------------------------
------------------------------------------------------------
------------------------------------------------------------
------------------------------------------------------------
------------------------------------------------------------
------------------------------------------------------------
------------------------------------------------------------
------------------------------------------------------------
------------------------------------------------------------
------------------------------------------------------------
------------------------------------------------------------
------------------------------------------------------------
------------------------------------------------------------
------------------------------------------------------------
------------------------------------------------------------
-----------------------------------TAATTTGACTCAACACGGGGAAACT
CACCGGGTCCGGATACAGTGACGAAGGACAAGCTGATAGACTTTTCTAGATTCAGTAAGT
GGTGGTGCATGGCCGT--------------------------------------------
------------------------------------------------------------
------------------------------------------------------------
------------------------------------------------------------
------------------------------------------------------------
------------------------------------------------------------
------------------------------------------------------------
------------------------------------------------------------
------------------------------------------------------------
------------------------------------------------------------
------------------------------------------------------------
------------------------------------------------------------
------------------------------------------------------------
------------------------------------------------------------
------------------------------------------------------------
------------------------------------------------------------
------------------------------------------------------------
------------------------------------------------------------
------------------------------------------------------------
------------------------------------------------------------
------------------------------------------------------------
------------------------------------------------------------
------------------------------------------------------------
------------------------------------------------------------
------------------------------------------------------------
------------------------------------------------------------
------------------------------------------------------------
------------------------------------------------------------
------------------------------------------------------TCTTAG
TTCGTGAAGCGATTTGTCTGGTCGATTCCGATAACGAGCGAGATCCGATCCGTTTAAAAT
A-GGGCG-CC-TTTCCGTTTC-----GGGAAATCAACCCCGGGATCCTGGTTCTCCGTCC
CCGCCTTGTGGAACGGTCCTGGTCCCCCCCTTTCCGGGGGGGGGCCGTGGGCCCGGAAGC
ATCGAGGGGGGCGGGTTCTGGGTGAAGTAAAGGGTCCCGATTCATCGCGAAAGTGTCGTT
TTTACCTAAAA-------------------------------------------------
-------------------------------AAATTT-CTTCTTAGAGGTATCATG-GCT
AACAAAGCCATTTGAAATTCGGGCAATAACAGGT--------------------------
------------------------------------------------------------
------------------------------------------------------------
------------------------------------------------------------
------------------------------------------------------------
------------------------------------------------------------
------------------------------------------------------------
------------------------------------------------------------
------------------------------------------------------------
---------------------CTGTA-ATGCCCTTAGATGTTCCGGGCCGCACGCGCGCG
ACAATGCAAAAGA---GAGAGAGTTTTCCGG------------TAGCAATATC------G
GACTTTTTTTCTTCTAGAA-----------------------------------------
-------------------CCCCGGCC-----CAGAGGCCCG-CGGGAAATC-ATCAAAT
TTTTA--CAC-ATCAGGGATAGACCCTT-GTAATTATTGGTCTTGAACTCGGAATTTCTA
GTAGTCGCGGGTCATCAACCCGCGACGATTTTGTCCCTGCCCT-----------------
------------------------------------------------------------
------------------------------------------------------------
------------------------------------------------------------
------------------------------------------------------------
------------------------------------------------------------
------------------------------------------------------------
------------------------------------------------------------
------------------------------------------------------------
------------------------------------------------------------
------------------------------------------------------------
------------------------------------------------------------
------------------------------------------------------------
------------------------------------------------------------
------------------------------------------------------------
------------------------------------------------------------
------------------------------------------------------------
------------------------------------------------------------
------------------------------------------------------------
------------------------------------------------------------
------------------------------------------------------------
------------------------------------------------------------
---------------------------TTGTACACACCGCCCGTCGCTGCTACCGATTGA
GCTGAGTGATTACGGTTCTGGATCTGGGTCGGAAG-------TCGGGGTAAAACCTGGCG
GAAG-------TCTCGG--AGAAGGTC-CATTTATCTCTCAG-
>Barbeyella_minutissima_JQ031956
------------------TGGTTGATCCTGCCAGTAGCG-TATGCTTTACCCAAAGACTA
AGCCATGCATGCCTCCGAAAAGAA-GT-ATTTGTA-GCAT---CGAGTCTGCGATCGGCT
CCACATATCAGTTGTAATACATAGCAAGTG-CAA-G-G----------------------
--TCCCC-----------------------TTCG----------------------GGGG
A--------------------------C-C------------------------------
-------ATGGATAACCCCGGTAATTCTGGGGCTAATACGAGAA---TTGAAGTAGACCA
CG-------TCCC---------------------------------TA----ACC-TAAC
-GGT--CAAT-------------------------GGGATGAGG---------TCACGCG
C-GAGACAAAAAGGAAACACAGAGTGC----TGAATCGACTTACGTGACGACCGG--GTG
TCACTTTGGTG---------TTGCATTCCCACCGGGAAAGGGTTCAAGAGTTT-------
------------------------------------------------------------
------------------------------------------------------------
------------------------------------------------------------
-------------AGCCTT-GCACCGCAGCTTACTGGAT---------------------
-GTTAAAAAAAAAGTTGCACCGCGAGGTTTT-------------------ACGGATGTTC
CACTCAAACTTTCCACGGGCTTTGTCCAAATTCCCTGGTTAACTCCGGGGATGAGTGCTG
GCGGGTAACGACCGCACAAAGTAAAGGTTGCAATGTTGAACA------------------
CACCATA-CGGC-GTTATGCGATCGGCCTCTGTCCTATCAACTCGCGATGCTGATTTCTT
GC-ACTAA-CATGGTTGCAACGGGTACAG-AGGATAAGGGTTTGATCCTGGAGAGTGGGC
CTTAAAAATTGCTCATACTTCTAAGGAAGGCAGCAGGCGCGCAACGTTCCCAATACACA-
ATGTGTGAGGGCGTAAAGGGTAATACCAATATCTGAC---CATTA---GGTTGGGTAATT
GGAATGAGGCAATGCCAAACATGTTACACG-AGTAACGATTAGAGGACAAGTCTGGT---
------------------------------------------------------------
------------------------------------------------------------
------------------------------------------------------------
------------------------------------------------------------
------------------------------------------------------------
------------------------------------------------------------
------------------------------------------------------------
------------------------------------------------------------
------------------------------------------------------------
------------------------------------------------------------
------------------------------------------------------------
------------------------------------------------------------
------------------------------------------------------------
------------------------------------------------------------
------------------------------------------------------------
------------------------------------------------------------
------------------------------------------------------------
------------------------------------------------------------
------------------------------------------------------------
------------------------------------------------------------
------------------------------------------------------------
------------------------------------------------------------
------------------------------------------------------------
------------------------------------------------------------
----------------------------GCCAGCACCCGCG-------------------
------------------------------------------------------------
------------------------------------------------------------
------------------------------------------------------------
------------------------------------------------------------
------------------------------------------------------------
------------------------------------------------------------
------------------------------------------------------------
------------------------------------------------------------
------------------------------------------------------------
------------------------------------------------------------
------------------------------------------------------------
------------------------------------------------------------
------------------------------------------------------------
------------------------------------------------------------
------------------------------------------------------------
------------------------------------------------------------
------------------------------------------------------------
------------------------------------------------------------
------------------------------------------------------------
------------------------------------------------------------
------------------------------------------------------------
------------------------------------------------------------
------------------------------------------------------------
--------------------------------------------GTAATTCCAGCTCTAA
TAGCATACTTTAATGTTGCTGCAGTTAAAACGCTCGTAGTCGAA-ACCAGGGGACCTACC
GGTAGGATTGCAATTCACGGG---TT---GATCCGGCTCCAAAAAGGCTGTGTTCGGCAA
GTGTTTAGTAGCTGGCTGGTGGTCCCTTATCAT---------------------------
---------------------------------------------GTTGTTTTACCGCCA
AA-----------AAGTGGT-TTGCCCAGTGAA---------------------------
--------AGA--TTCCAACGAAAGGAGGTTTCCTAGCAGGGC-----------------
------------------------------------------------------------
------------------------------------------------------------
------------------------------------------------------------
------------------------------------------------------------
------------------------------------------------------------
------------------------------------------------------------
------------------------------------------------------------
----------------AAATCGCTTGGTGAAGCAGCTGCTGCCATGAGTAAACTAGAGTG
CTCGAGGCAGACCAAAC-ATTGGTCC--------------TTGAATAATGCAGCATGGAA
C-ATCGGAG------TTACGGGGAAATTCC--------CTCGATCCCAGTGTTTCGCATG
ATCGAGGA----------------------------------------------------
------------------------------------------------------------
------------------------------------------------------------
--------------ATTCAAT-TGGTA-TAAAGAGGTGTTCGGGGGCAGCCGAATTCCCG
GGCTAGGGGTGAAATC-CGTTGACCCTGGGAAGTCGTCCTAATGCGAAAGCAGCTGTCAA
GGGCACTCTCGTTGATCAAGAGCGAAAGTTGAGGGCGCGAAGACGAT-------------
------------------------------------------------------------
------------------------------------------------------------
------------------------------------------------------------
------------------------------------------------------------
------------------------------------------------------------
------------------------------------------------------------
------------------------------------------------------------
------------------------------------------------------------
------------------------------------------------------------
------------------------------------------------------------
------------------------------------------------------------
------------------------------------------------------------
------------------------------------------------------------
------------------------------------------------------------
------------------------------------------------------------
------------------------------------------------------------
------------------------------------------------------------
------------------------------------------------------------
------------------------------------------------------------
------------------------------------------------------------
------------------------------------------------------------
---------CAGATACCGTCGT-AGTCTCAACTATAAATGATGCCAACTGGGGATAGGTA
ACCC-CGTTTAAT-----AGACTCAACCTGGACCCGT-GCGAAAGCG--AAGCTTTTGGG
TTCCGGGGGGAGTATGGTCGCAAGTCTGAAACTTGGGAATATCCTTTGGGTTTCAAAAGT
AGGCTTCAAAGTAGCTTGCTAGTCCGGTAACCATGCAAGAGTGCGCTCGAGTTCTGGTTG
CTACCCGGTGAATCGACACTGGTTTCAAGGGCAACACTGTCAAATTGCTGGAACGCCCTA
AAGCTCCTTCTACTAACTGCGCGCCGCAAGGCGGAAAAATGCGAGGGTTATGACCACCTA
ACAGTGGTAATGCCGCTCGTCGCAGGGCCGGGTTAATGACCCTGGATATAGTAAAAACGG
AGGAGATAGATGGGCTGGGAATGACTACCCGGCACCAGATGAAAATGGGTAACCCGCAGC
CAAGCTAACACGATAGGCTACCGAAGTAGTTTTTTTCACAGTCTCCCATGATTAGGATTA
CGGGGATGGATGAAGGGAACGAAACATACTTTTTCTGCGCTTAACTGGGTGGAGAGGGTC
GGTTACTTTTTGTGGGAGTGCAGTTCACAGGCCAAATGTCAGTGGGCTTTGATTCATTCC
TTTCTCCTATGGATGAGGGGGTGTCGAGGCATAAGATATGGTCGGTCCCCTTGGGAAACC
TAGGGGGTTATACG----------------------------------------------
------------------------------------------------------------
------------------------------------------------------------
------------------------------------------------------------
------------------------------------------------------------
------------------------------------------------------------
------------------------------------------------------------
------------------------------------------------------------
------------------------------------------------------------
------------------------------------------------------------
----------------------------------------------------TAAAGGAA
TTGACGGAAGGGCAC-ACCAGGAGT-----------------------------------
------------------------------------------------------------
------------------------------------------------------------
------------------------------------------------------------
------------------------------------------------------------
------------------------------------------------------------
------------------------------------------------------------
------------------------------------------------------------
------------------------------------------------------------
------------------------------------------------------------
------------------------------------------------------------
------------------------------------------------------------
------------------------------------------------------------
------------------------------------------------------------
------------------------------------------------------------
------------------------------------------------------------
------------------------------------------------------------
------------------------------------------------------------
------------------------------------------------------------
------------------------------------------------------------
------------------------------------------------------------
------------------------------------------------------------
------------------------------------------------------------
-------------------------GGAGCCTGCGGCT----------------------
------------------------------------------------------------
------------------------------------------------------------
------------------------------------------------------------
------------------------------------------------------------
------------------------------------------------------------
------------------------------------------------------------
------------------------------------------------------------
------------------------------------------------------------
------------------------------------------------------------
------------------------------------------------------------
------------------------------------------------------------
------------------------------------------------------------
------------------------------------------------------------
------------------------------------------------------------
------------------------------------------------------------
------------------------------------------------------------
------------------------------------------------------------
------------------------------------------------------------
------------------------------------------------------------
------------------------------------------------------------
------------------------------------------------------------
------------------------------------------------------------
------------------------------------------------------------
------------------------------------------------------------
------------------------------------------------------------
-----------------------------------TAATTTGACTCAACACGGGAAAACT
CACTAGGTCAGGATACGATTACGAAGGACAAACTGAAAGCTTTTTCCCAATTAAGTACAT
AGTGGTGCATGGCCGT--------------------------------------------
------------------------------------------------------------
------------------------------------------------------------
------------------------------------------------------------
------------------------------------------------------------
------------------------------------------------------------
------------------------------------------------------------
------------------------------------------------------------
------------------------------------------------------------
------------------------------------------------------------
------------------------------------------------------------
------------------------------------------------------------
------------------------------------------------------------
------------------------------------------------------------
------------------------------------------------------------
------------------------------------------------------------
------------------------------------------------------------
------------------------------------------------------------
------------------------------------------------------------
------------------------------------------------------------
------------------------------------------------------------
------------------------------------------------------------
------------------------------------------------------------
------------------------------------------------------------
------------------------------------------------------------
------------------------------------------------------------
------------------------------------------------------------
------------------------------------------------------------
------------------------------------------------------TCTTAG
TTCGTGGAGTGATTTGTCTGGTCTATTCCGATAACGAGCGAGATCCGAACCCT-TATT-T
A-GGTAAGGTGCAACATACTC----GTCC--CTTTCGGGGGATGAGCAACAAAATGATTG
TGCATACAA---------------------------------------------------
------------------------------------------------------------
------------------------------------------------------------
-------------------------------ATCATT-CTTCTTAGAGGTATCCAA-GGC
GACAAGTCTTGTG-AAACTCGGGCGATAACAGGT--------------------------
------------------------------------------------------------
------------------------------------------------------------
------------------------------------------------------------
------------------------------------------------------------
------------------------------------------------------------
------------------------------------------------------------
------------------------------------------------------------
------------------------------------------------------------
---------------------CTGTGAATGCCCTTAGATGTCCTGGGCCGCACGCGCGCG
ACACTGCACCATA---CTGTGAGTTTACCCT------------TAGGGATTT-------A
C-----------------------------------------------------------
-------------------CCGACGC--------AAACGCGT-AGGGAAATCAAT-AAAA
TGGTG--CAT-GACAGGGCTAGACCCTTTGTAACTATAAGTCTCAAACGAGGAATTTCCA
GTAGTCGTGGGTCATTAGCCCCGGCCGACTGCGTCCCTGCCCT-----------------
------------------------------------------------------------
------------------------------------------------------------
------------------------------------------------------------
------------------------------------------------------------
------------------------------------------------------------
------------------------------------------------------------
------------------------------------------------------------
------------------------------------------------------------
------------------------------------------------------------
------------------------------------------------------------
------------------------------------------------------------
------------------------------------------------------------
------------------------------------------------------------
------------------------------------------------------------
------------------------------------------------------------
------------------------------------------------------------
------------------------------------------------------------
------------------------------------------------------------
------------------------------------------------------------
------------------------------------------------------------
------------------------------------------------------------
---------------------------TTGTACACACCGCCCGTCGCTGCTACCGATTGG
GTGCTGTGGTTAAGCCTACGGATT-CAAACCAGGG-------TAATCGCGTGAAGCTTTA
AGCCC-----AGGCAGG--AGAAGTAG-AACCTACCTCAGCATCTAGAGGAAGCAGAAGT
CGT
>Semimorula_liquescens_EU544544
-----------------------------------------------TTCCTAAAGATTA
AGCCATGCATGCCCATGATTAGAACGT-GTTTGTA-GCAT---CGAATCTGCGAACGGCT
CCACATAACAATTGTAACCCAAGGCCATC--CAA-G-GGATTCACCAGCGATTAGTAGAA
GCGCTTTTGTGACTGCGTCGGAAGGAATTAGTAGTTTTGGGGCAACCCGAGATCAACGTA
CCAGAAAG---------CTAGGTCCGCTGGCGTAACGAATTTTGCATGGGTGTCCGCTCT
TC-AAG-ACGGATATCCCCGGTAATTCTAAGGTTAATACGACAT-T-AGTGTG--CGAAG
CTCG--------------------------------------------------------
-----------------------------------GTTGAGCAC---------CCTGGCG
C-AAGCCGGGGAGTTCCTGGGCACCGG----ACGGCGCTTCATCTCCCCCGCTAA--GAA
ATTCGAGTTGG---------ATCTCCAGCTTCAGACTTGATAGGCGCCAGATTGGCAAAA
ATACAGCATCCGAAAAAAGATCCGTCCGGCC-----------------------------
------------------------------------------------------------
------------------------------------------------------------
-------------GACCGC-GTCGGGTTCTGCTCTCCTG---------------------
---------------T-GGGTTCCTCTTTTGGGG-CTCGC-GAAGC----GGGGGGGCGG
GGCTTGGCAAGTGTAGGTGTGGTTTCCCAGACGTTTTCCCGCAAGGTTGAGAACAGAAGG
GAGACATTAAGGCAGTGTTC----------------------------------------
GCTTAG--CGGC-ACTTTGCCCCGGACTTTTGACCTATCAACTCACGATGAAAGCGCCCA
CGGTCCGCACATGGTAACAACGGGTACAG-AGGATCAGGGTTCGATCCTGGAGAGTGGGC
CTTAAAAATTGCTCACACTTCTAAGGAAGGCAGCAGGCGCGCAACGTTCCCATTGGGCC-
AAGCTCGAGGGCGTTACAGGAAGCATTGGAGCCTGCC---CATTTAA-GGGCGGGCTACC
AGAATGGGGCCACCGTAAATATACGGC-CG-AGTAACAATTAGAGGACAAGTCTGGT---
------------------------------------------------------------
------------------------------------------------------------
------------------------------------------------------------
------------------------------------------------------------
------------------------------------------------------------
------------------------------------------------------------
------------------------------------------------------------
------------------------------------------------------------
------------------------------------------------------------
------------------------------------------------------------
------------------------------------------------------------
------------------------------------------------------------
------------------------------------------------------------
------------------------------------------------------------
------------------------------------------------------------
------------------------------------------------------------
------------------------------------------------------------
------------------------------------------------------------
------------------------------------------------------------
------------------------------------------------------------
------------------------------------------------------------
------------------------------------------------------------
------------------------------------------------------------
------------------------------------------------------------
----------------------------GCCAGCACCCGCG-------------------
------------------------------------------------------------
------------------------------------------------------------
------------------------------------------------------------
------------------------------------------------------------
------------------------------------------------------------
------------------------------------------------------------
------------------------------------------------------------
------------------------------------------------------------
------------------------------------------------------------
------------------------------------------------------------
------------------------------------------------------------
------------------------------------------------------------
------------------------------------------------------------
------------------------------------------------------------
------------------------------------------------------------
------------------------------------------------------------
------------------------------------------------------------
------------------------------------------------------------
------------------------------------------------------------
------------------------------------------------------------
------------------------------------------------------------
------------------------------------------------------------
------------------------------------------------------------
--------------------------------------------GTAATTCCAGCTCTAA
TGGCGTAAATTAAAGTTGCTGCAGTTGAAACGCTCGTAGTCGGG-GGAGTCCAGAGGAGG
CGGTCGGGGCTAGTTCCCGGC-AAGA--TC--TTCTGCGTGCT----TCCATACAAAATC
CGGTCAGAAACGGAGGCTCTTGAAGGAAAGATGG--------------------------
--------------------------------TTCTAGAAAATGCGGGGATATTCCAAAC
AG-----------GGGGCGA-CAAAGCTGAACTATGGGAACCTTGGGAGGCAGAAGGAGG
AGACAG--CCCC-ACACATTCGGTTGATATAAGGCACATCTTCACTGGAAGCCACCCCTT
GCTGAGCCTTTCAGGCAAAGGAGGATCTCTCGGTAGCGTTGCTGTTCTGGTCCCTAAAAA
TGAAGGAGCGGACTTTTCGGTAGGGGGCTTTTTTAGGAGGAAAGTTCTCGCTCTCTCCTC
CCCAAAATGCTGGGGGGTGGGAGGTGCTTGTAGACAAACCACCGCATGACATGATTCAAA
ACAAACCCGGCCTTGAAGGGAGCCTCCTGTTAGTGCGCATCTTTTTGCAAGCTTGATGGA
CGGCACTGTTGATGGGCCAAACTGACTTGGAACACAATCGTTCCCCCCCTCTTTTGGGGG
AGACTTTTGTTAGGGGCTCGAAGGCTTTCCCCCACTTTTTTTTTGTGGGGTTGTAGAGCC
CTCTTGCACGCAAGCTTTTTCGGGGGTTGAGCCTTCACTCTTGTAGTAAGGTTCCCTATT
CCAAACCGGGAAA---CAAAAAGCACCCTGCCCCGGATTCACCATGAATAAAGTAGAGTG
ATCGAGGCGAGCCAGTC-AATCAAAACCGAAAAGGCAAC-GTGTATATCGCAGCATGGTA
T-AACGCAG------GTCGGGGTACACGCC--------TCAGGAATCACGGGAGGGCAAC
TTTCCGCCTGGGGTGGGGGAGGCAACATCAACTGGGGCTCTGTGCTCTCAAAGTAGTCTC
CTTTGGCAGACCCTCACGGGCGCCTTGTAATTCTGAAGTCGTTGATCTTAAATATCGACT
CTGCGCATTTGGTTTTTGTCGGCGGTTCTCCGCTTGGTGAGAGCTGGGTGCGTGGGGGAG
AGCACGG------ATGCCAAT-TGGTC-AAAAGGGGTGTTCGGGGGTTGCAGAATCGCTG
GGCGAGGGGTGAAATC-CGTTGACCCTAGCGAGTCTACCAAGTGCGAAAGCAGCAGCCAA
GGGCACTTTCATTGATCAAGAGCGAAAGTTGAGGGTTCGAAGACGAT-------------
------------------------------------------------------------
------------------------------------------------------------
------------------------------------------------------------
------------------------------------------------------------
------------------------------------------------------------
------------------------------------------------------------
------------------------------------------------------------
------------------------------------------------------------
------------------------------------------------------------
------------------------------------------------------------
------------------------------------------------------------
------------------------------------------------------------
------------------------------------------------------------
------------------------------------------------------------
------------------------------------------------------------
------------------------------------------------------------
------------------------------------------------------------
------------------------------------------------------------
------------------------------------------------------------
------------------------------------------------------------
------------------------------------------------------------
---------CAGATACCGTCGT-AGTCTCAACTATAAATGATACCGACCAGGGATGTGGC
GATT-AGTCCGTCT----CGACGCCCCCCGACCCTCG-GCGAAAGCA--AAGTCTTTGGG
TTCCGGGGGGAGTATGGTCGCAAGACTGAAACT---------------------------
------------------------------------------------------------
------------------------------------------------------------
------------------------------------------------------------
------------------------------------------------------------
------------------------------------------------------------
------------------------------------------------------------
------------------------------------------------------------
------------------------------------------------------------
------------------------------------------------------------
------------------------------------------------------------
------------------------------------------------------------
------------------------------------------------------------
------------------------------------------------------------
------------------------------------------------------------
------------------------------------------------------------
------------------------------------------------------------
------------------------------------------------------------
------------------------------------------------------------
------------------------------------------------------------
----------------------------------------------------TAAAGGAA
TTGACGGAAGGGCAC-ACCAGGAGT-----------------------------------
------------------------------------------------------------
------------------------------------------------------------
------------------------------------------------------------
------------------------------------------------------------
------------------------------------------------------------
------------------------------------------------------------
------------------------------------------------------------
------------------------------------------------------------
------------------------------------------------------------
------------------------------------------------------------
------------------------------------------------------------
------------------------------------------------------------
------------------------------------------------------------
------------------------------------------------------------
------------------------------------------------------------
------------------------------------------------------------
------------------------------------------------------------
------------------------------------------------------------
------------------------------------------------------------
------------------------------------------------------------
------------------------------------------------------------
------------------------------------------------------------
-------------------------GGAGCCTGCGGCT----------------------
------------------------------------------------------------
------------------------------------------------------------
------------------------------------------------------------
------------------------------------------------------------
------------------------------------------------------------
------------------------------------------------------------
------------------------------------------------------------
------------------------------------------------------------
------------------------------------------------------------
------------------------------------------------------------
------------------------------------------------------------
------------------------------------------------------------
------------------------------------------------------------
------------------------------------------------------------
------------------------------------------------------------
------------------------------------------------------------
------------------------------------------------------------
------------------------------------------------------------
------------------------------------------------------------
------------------------------------------------------------
------------------------------------------------------------
------------------------------------------------------------
------------------------------------------------------------
------------------------------------------------------------
------------------------------------------------------------
-----------------------------------TAATTTGACTCAACACGGGGAAGCT
CACTAGGTCAAGATGCGTGAATGAAGGACCAGCTGATAGACTTTTCCCAATACCGTAAGT
GGTGGTGCATGGCCGT--------------------------------------------
------------------------------------------------------------
------------------------------------------------------------
------------------------------------------------------------
------------------------------------------------------------
------------------------------------------------------------
------------------------------------------------------------
------------------------------------------------------------
------------------------------------------------------------
------------------------------------------------------------
------------------------------------------------------------
------------------------------------------------------------
------------------------------------------------------------
------------------------------------------------------------
------------------------------------------------------------
------------------------------------------------------------
------------------------------------------------------------
------------------------------------------------------------
------------------------------------------------------------
------------------------------------------------------------
------------------------------------------------------------
------------------------------------------------------------
------------------------------------------------------------
------------------------------------------------------------
------------------------------------------------------------
------------------------------------------------------------
------------------------------------------------------------
------------------------------------------------------------
------------------------------------------------------TCTTAG
TTCGTGGATTGATTTGTCTGGTCGATTCCGATAACGAGCGAGACACTAACGATCTAAA-T
A-GGGTATCC-CCTTTTGTCT-----TGG-AAAATGTGCCTTTTGGGAGAAGAAGTTTCC
TGGATCGTCCCCTTCGGATGCGTATGCGGAAAGGGGGGATTGTTGAAGGGGGACTTAGTC
GGACTCACAGCCTTTTTGCAGTTAGTATGGTGGGTGCTCTTTTGTGTCTACCTGAAAACG
GGGGAGGTGTGACCTGGGAAATCTTCCCGGTGTTGCAGTGGGACTGGCTCGAGGGGGGCC
GAATGAAGAGGCGAGAGCGTGGAAAAAAA--CCCGTT-CTTCTTAGAGGTATCGGGTGCT
GACAAAGCCCCAA-AAAC-AGTGCAATAACAGGT--------------------------
------------------------------------------------------------
------------------------------------------------------------
------------------------------------------------------------
------------------------------------------------------------
------------------------------------------------------------
------------------------------------------------------------
------------------------------------------------------------
------------------------------------------------------------
---------------------CTGTA-ATGCCCTTAGATGTCCTAGGCCGCACGCGCGCT
ACAATGACGCGGA---TAGCGAGCCACAATCC-----------TAACCGACC-------G
GGCCGAGGGAGCCGCTGGGCAACCGGCGGAGCCTTTAGTCCGAAAACCCCCGGGTCTATC
GATCAT-------------CAGCATAA-------GCTGAAAC-TGGGAAATCTC-CAAGA
ACGGAGTACTCGTCTGGGCCTGCGCTTT-GTAACTATAGGACACCAACGAGGAATTTCTA
GTAGGCGCGGGTCATCAGCCCGCGCCGACTCTGTCCCTGCCCT-----------------
------------------------------------------------------------
------------------------------------------------------------
------------------------------------------------------------
------------------------------------------------------------
------------------------------------------------------------
------------------------------------------------------------
------------------------------------------------------------
------------------------------------------------------------
------------------------------------------------------------
------------------------------------------------------------
------------------------------------------------------------
------------------------------------------------------------
------------------------------------------------------------
------------------------------------------------------------
------------------------------------------------------------
------------------------------------------------------------
------------------------------------------------------------
------------------------------------------------------------
------------------------------------------------------------
------------------------------------------------------------
------------------------------------------------------------
---------------------------TTGTACACACCGCCCGTCGCTGCTACCGATTGA
GTGGTTTGGTTACGTTCGTGGAGTTGCCCTGGTAAAGCC---GGCCTC-GCAAGGGGCTA
TTGAGCTGGGGATTGTG--TGAAGCGA-AATCTACCGAGCCGC-TGGAGGAAGCAGAAGT
CGTAACAAGGAATCG
>Echinostelium_minutum_AY842034.1
-----------------------------------------------TTC-CGAAGATTA
AGCCATGCATGCCTATGATTAGAAAGT-GTTTGTA-GCAT---CGAATCTGCGAACGGCT
CCGCATACCAGTTGCAACTTAAGACCAGC--CAA-T-TGGGCAAATAGAAGGAATGACCA
GGGTAAGGAAAGGGCGTTGTTGGCTGCCAGGCGGGATACTCTGGGAAACCGGGGCCCTGC
TAGGAGTATGTCGATGGCTAACCCGGACCTACTTTTGTAGCTTTGCTTTGAAAGGTCCGC
TATTAAAACGGATATCCATGGTAATTCTGTGGCAAATACGAGAG---AGTGAG-TGGATT
TCC---------------------------------------------------------
-----------------------------------CCGATTCAG---------GTACTCG
C-AAGGGTGCTTGTCTTAGGGGTCCGG----AGAGCATTTCATCCCCATTAAAAT--CGA
TCAGTTACTTG---------GCCCGGTGGAGGGCAAGCTTAAAATTATACAC--------
------------------------------------------------------------
------------------------------------------------------------
------------------------------------------------------------
-------------AACCGC-A-T---GAAAC------AG---------------------
-------------------TAGTCTC---------TGGT-----------GGGGCCG---
------------------------------------------------------------
------------------------------------------------------------
TCTTATGGCGGC-TCTTGGCCTAAGGCTTCTGACCTATCAACTCACGATGAAAGCGCTTC
CGGTCCGC-TATGGTCGCAACGGGTACAG-AGGATTAGGGTTTGATCCTGGAGAGTGGGC
CTTAAAAATTGCTCACACTTCTAAGGAAGGCAGCAGGCGCGCAACGTTCCCAGTGGGCA-
AAGCCCGAGGGCGTGAAGGGATATATCGGATCCTGCC---TCTTTAAAAGGTGGGTTACC
GGAATGAATCTAAGTTAAATACATAGCCAAGAGTAACAATTAGAGGACAAGTCTGGT---
------------------------------------------------------------
------------------------------------------------------------
------------------------------------------------------------
------------------------------------------------------------
------------------------------------------------------------
------------------------------------------------------------
------------------------------------------------------------
------------------------------------------------------------
------------------------------------------------------------
------------------------------------------------------------
------------------------------------------------------------
------------------------------------------------------------
------------------------------------------------------------
------------------------------------------------------------
------------------------------------------------------------
------------------------------------------------------------
------------------------------------------------------------
------------------------------------------------------------
------------------------------------------------------------
------------------------------------------------------------
------------------------------------------------------------
------------------------------------------------------------
------------------------------------------------------------
------------------------------------------------------------
----------------------------GCCAGCACCCGCG-------------------
------------------------------------------------------------
------------------------------------------------------------
------------------------------------------------------------
------------------------------------------------------------
------------------------------------------------------------
------------------------------------------------------------
------------------------------------------------------------
------------------------------------------------------------
------------------------------------------------------------
------------------------------------------------------------
------------------------------------------------------------
------------------------------------------------------------
------------------------------------------------------------
------------------------------------------------------------
------------------------------------------------------------
------------------------------------------------------------
------------------------------------------------------------
------------------------------------------------------------
------------------------------------------------------------
------------------------------------------------------------
------------------------------------------------------------
------------------------------------------------------------
------------------------------------------------------------
--------------------------------------------GTAATTCCAGCTCTAA
TAGCATACGATAAAGTTGCTGCAGTTGAAACGCTCGTAGTCGTA-GTAAATTACTACATA
AATTATCATCATCAAGGGGGG-TTTT--AA--GGGCATCTAGT----TTTACTATTAGGT
CGCCTATTATAGCGAGGAAAGCAATGGTTATGTT--------------------------
--------------------------------TAATGGCAGACTCAGTTAAGGCTTTTAT
------------------------------------------------------------
------------------------------------------------------------
------------------------------------------------------------
------------------------------------------------------------
------------------------------------------------------------
------------------------------------------------------------
------------------------------------------------------------
------------------------------------------------------------
------------------------------------------------------------
----------------TGGTGTTGATTTTAGCCCGGACTTACCATGAATAAACTAGAGTG
ATCTAAGCAAGTCAGAT-ACTAAACCAAAATGACAAC---ATGAATATTCCAGCATGGTA
T-AACACAT------GGCGGGCGTGGTAGG--------CTTGGGGAAACCTGAGCTTGCC
GAGGGGATAATACAGGTCGGGGGCATCGCGCTCTCACGCCGCAAGGCAACCGTGTCCTCT
AGTCAGCCAAGTCGTTGATCGTAACTCAATAAATCCTTCTGGCCAAGGGCAACCTTGGTC
GGGGGGGCGAGAGCGTGG------------------------------------------
--------------TGTCAAT-AGGTC-AACAGGGGTGTTCGGGGCTGGCAGAATCGCTG
GGCGAGGGGTGAAATC-CGTTGACCCTAGCGAGTCTACCAAGTGCGAAAGCAGCTGGCAA
GGGCACTTTCATTGATCAAGAGCGAAAGTTAAGGGTTCGAAGACGAT-------------
------------------------------------------------------------
------------------------------------------------------------
------------------------------------------------------------
------------------------------------------------------------
------------------------------------------------------------
------------------------------------------------------------
------------------------------------------------------------
------------------------------------------------------------
------------------------------------------------------------
------------------------------------------------------------
------------------------------------------------------------
------------------------------------------------------------
------------------------------------------------------------
------------------------------------------------------------
------------------------------------------------------------
------------------------------------------------------------
------------------------------------------------------------
------------------------------------------------------------
------------------------------------------------------------
------------------------------------------------------------
------------------------------------------------------------
---------CAGATACCGTTGT-AGTCTTAACCATAAACGATACCGGCCAGAGATGGGGA
GAAA-AGTCCTTCT----TGACACCCCCCGCCTCCCG-GCGAAAGTTG-AAGCGTTTGGG
TTCCGGGGGGAGTATGGTCGCAAGGCTGAAACT---------------------------
------------------------------------------------------------
------------------------------------------------------------
------------------------------------------------------------
------------------------------------------------------------
------------------------------------------------------------
------------------------------------------------------------
------------------------------------------------------------
------------------------------------------------------------
------------------------------------------------------------
------------------------------------------------------------
------------------------------------------------------------
------------------------------------------------------------
------------------------------------------------------------
------------------------------------------------------------
------------------------------------------------------------
------------------------------------------------------------
------------------------------------------------------------
------------------------------------------------------------
------------------------------------------------------------
----------------------------------------------------TAAAGGAA
TTGACGGAAGAGCAC-ACAAGGAGT-----------------------------------
------------------------------------------------------------
------------------------------------------------------------
------------------------------------------------------------
------------------------------------------------------------
------------------------------------------------------------
------------------------------------------------------------
------------------------------------------------------------
------------------------------------------------------------
------------------------------------------------------------
------------------------------------------------------------
------------------------------------------------------------
------------------------------------------------------------
------------------------------------------------------------
------------------------------------------------------------
------------------------------------------------------------
------------------------------------------------------------
------------------------------------------------------------
------------------------------------------------------------
------------------------------------------------------------
------------------------------------------------------------
------------------------------------------------------------
------------------------------------------------------------
-------------------------GGAGCCTGCGGCT----------------------
------------------------------------------------------------
------------------------------------------------------------
------------------------------------------------------------
------------------------------------------------------------
------------------------------------------------------------
------------------------------------------------------------
------------------------------------------------------------
------------------------------------------------------------
------------------------------------------------------------
------------------------------------------------------------
------------------------------------------------------------
------------------------------------------------------------
------------------------------------------------------------
------------------------------------------------------------
------------------------------------------------------------
------------------------------------------------------------
------------------------------------------------------------
------------------------------------------------------------
------------------------------------------------------------
------------------------------------------------------------
------------------------------------------------------------
------------------------------------------------------------
------------------------------------------------------------
------------------------------------------------------------
------------------------------------------------------------
-----------------------------------TAATTTGACTCAACACGGGAAAGCT
CACTAGGTCAAGATGCTTGAATGAAGGACCAGCTGATAGACTTTTCCCAATATAGTAAGT
GGTGGTGCATGGCCGT--------------------------------------------
------------------------------------------------------------
------------------------------------------------------------
------------------------------------------------------------
------------------------------------------------------------
------------------------------------------------------------
------------------------------------------------------------
------------------------------------------------------------
------------------------------------------------------------
------------------------------------------------------------
------------------------------------------------------------
------------------------------------------------------------
------------------------------------------------------------
------------------------------------------------------------
------------------------------------------------------------
------------------------------------------------------------
------------------------------------------------------------
------------------------------------------------------------
------------------------------------------------------------
------------------------------------------------------------
------------------------------------------------------------
------------------------------------------------------------
------------------------------------------------------------
------------------------------------------------------------
------------------------------------------------------------
------------------------------------------------------------
------------------------------------------------------------
------------------------------------------------------------
------------------------------------------------------TCTTAG
TTCGTGGATTGATTTGTCTGGTCGATTCCGCTAACGAGCGAGACGTAAACGTTCTAAA-T
A-GGTTGTCC-CC--TTGACT----TTAATAGTAAAAGGAGGTACTTTCGACATTGTAAA
ATTCATTAATACGAGAGAGAATTCGAGCAGTGCATAGCTCAATTGAAGTGCATACGGTTA
ATTGGATACTCATTCGCTGGGTTATGAGTTTGA---------------------------
------------------------------------------------------------
-------------------------------AATATT-CTTCTTAGAGGTATCGGG-GCT
GAAAAAGTCCCAT-AAAC-TACGCAATAACAGGT--------------------------
------------------------------------------------------------
------------------------------------------------------------
------------------------------------------------------------
------------------------------------------------------------
------------------------------------------------------------
------------------------------------------------------------
------------------------------------------------------------
------------------------------------------------------------
---------------------CTGTA-ATGCCCTTAGATGTCCTAGGCCGCACGCGCGCT
ACAATGGTGCGTT-TGTGACGGGTCCTAGATAT----------TAAAAACCT-------G
GTT-----GGCCCCTGGACGCAAGAAAGGGGGTCTTCCAGGCTCTACCCCACTCCTACAG
GTGCTCACGAGAAGGGGCTCCGTAAAA-AAGAGCCTCTGATC-TGGGCAATCCCTCAATA
CCAAA--CCTCGTCTGGGCCTGCCTTTT-GTAATTATAGGACACCAACGAGGAATTTCTA
GTAGGCACGGGTCATCAGCCCGTGCCGACTCTGTCCCTGCTCT-----------------
------------------------------------------------------------
------------------------------------------------------------
------------------------------------------------------------
------------------------------------------------------------
------------------------------------------------------------
------------------------------------------------------------
------------------------------------------------------------
------------------------------------------------------------
------------------------------------------------------------
------------------------------------------------------------
------------------------------------------------------------
------------------------------------------------------------
------------------------------------------------------------
------------------------------------------------------------
------------------------------------------------------------
------------------------------------------------------------
------------------------------------------------------------
------------------------------------------------------------
------------------------------------------------------------
------------------------------------------------------------
------------------------------------------------------------
---------------------------TTGTACACACCGCCCGTCGCTGCTACCGATTGG
ATTGTCCGACTACGCCTGTGGAGTTGCTTGAAGGG-------TCCCTC-ACGGGA-TTCG
A---------CTCGTGG--CGAAGCAG-AAATTGTCGGATAGT
>Echinostelium_coelocephalum_AY842033.1
-------------------------------------TG-TATGCTTTTC-T-AAGATTA
AGCCATGCATGCCTATGATTAGAACGT-GTTTGAA-GCAT---TGAATCTGCGAACGGCT
CCGCACAAAAGTCGTAATGAAAGACC-GCC-CAG-T-AAAGCATGGATCACAGGCGACCT
TGCGGACTGTTGGCTCAGTCAGTCGTTGTTGAAGGGCATTTCTTTTGCGGGATGCCTGGA
TTTTCGATTGGTATTGCTGGTTAGGACCGTGAGGCAACGAATGTCGGAAGTGCTTATCAT
GA-TAA-ATGGATATCCCTGGTAATTCTAGGGTTAATACAAGAG---GGTTAA---TGTA
AAATCCAGAGAGAGGT-TAAGCTAAGGCA-------------------------------
----------------------------------TTTACTTGCT---------GGACGCA
C-CTCTCTACGGGTTCCAGAGAACAAA----AGTCCACCGGATCTAATCAACATA--GGT
CAGGATCACTG---------CAGCTGCAT-------------------------------
------------------------------------------------------------
------------------------------------------------------------
------------------------------------------------------------
-------------ACCCGC-AATTGTACACGAATT--TG---------------------
-------------------TATTCTC---------TGGC-----------TGGACCG---
------------------------------------------------------------
------------------------------------------------------------
CTTTATAGCGGC-GCCGGGTCATTGGCCTCTCACCTATCAACTCCCGATGAAAGCGCC-A
CG-TCCATTCATGGTCACTACGGGTACAG-AGGATCAGGGTTCGATCCTGGAGAGTGGGC
CTTAAAAATTGCTCACACTTCTAAGGAAGGCAGCAGGCGCGTAACGTTCCCATTGCACA-
ATGTGCGAGGGCGTGAAAGGATATATCGCATCCTGCT---CATTTTA-GGGTGGGTTAGC
GGAATGAATCTAAGTTAAACATATAGC-AAGAGTAACAATTAGAGGACAAGTCTGGTTAG
CATATCAGCCAGATGTCTGATAGGCTACACAACAAATCGGGTTTAACTGGCTTATCTTTT
TTGCAGGAAGATGATACTGTCCTTGCGGAGTGGACGAAGACTTTGAATAGGCGGGTGAAG
GACGGCAAAGAGGCGCGAAGTGCCCCAAAGGTGATTCCACACTCTCGCTGTCGGCTACTT
GCCAACCACAAAGGCACTTTGGTCATGAGCTCAAAGGTATGATCATTTTGGGATTGGGAT
TAGGGTTAACTGTATACTGATGGATTTACATACAGCATGTCTGCTACGGCTACCAACTAC
GTGCTTTGGAGGTGTTCGGAAGGGATAGGATGGCCCAGGTTCCTCCCAACAAGGCTGGAG
ACTCCCTTTTGATATCGCATGTCTGTGGTACTCGGAACTGCTGCCGACGCACGCACCTTG
TGATTGAGCCGAAGCACATCAATGATGAGCGGGTGCACTGCCACATGGTCGCGCACTGGA
TGTGGAAGAAGTCAAAGCGCTACGGCAAACGGATGGCAAAGGTTAGGGCGGCAGTCCAGC
TTGCTTGCCCTCACGAGCCAAAGTGTCTTACAAGTGTACGGGATCTGGATGTTAAAGACC
GCTTTGTAGAGTCCAAGCCGAGTAATGCAATAAAATATGATTAAAAGTTACTTGTCTATA
CTTTCTAAGGCGTGCTAAGGCATTTTAAGGGGTTAACAAAGATAAGACGGGTAGATTCGG
TTTGATGGGTATCTTCTTAGGCAGAAAACCGGGATTAGCTCCGGTTGTACAATTGTAAAT
TGCGGGAAACACCAGTTATGGAGAGACCACCGCGGCCTTGGAGAAATTAATCCTTGGTGC
AGCAGATAGTTAATGGCTATCGGATGGTAAACAGCGTCTCTTCAGGGCTCATGTCCGAGC
AACACTTAAATGTGCACCATACTGGTCAATCCGCAGCCAAGCCACTATACCCTTTTGGGA
GTGTGGAAGGTTCAGAGACTATAATCAATTGGGCGCAAGCTTAAAGTATAGTCCACTCCC
CCTAGTAATAGGGCCAACAAGAGTACGGAGGGTTAGCTTCCTCCCAGGGTAGTTGGGTCC
TTCGAAGTTTGAGAATtGAAAATACTCAGGCGAGGTACAGGATGGTAGCAAG--------
------------------------------------------------------------
------------------------------------------------------------
------------------------------------------------------------
------------------------------------------------------------
---------------------------G--------------------------------
----------------------------GCCAGCACCCGCG-------------------
------------------------------------------------------------
------------------------------------------------------------
------------------------------------------------------------
------------------------------------------------------------
------------------------------------------------------------
------------------------------------------------------------
------------------------------------------------------------
------------------------------------------------------------
------------------------------------------------------------
------------------------------------------------------------
------------------------------------------------------------
------------------------------------------------------------
------------------------------------------------------------
------------------------------------------------------------
------------------------------------------------------------
------------------------------------------------------------
------------------------------------------------------------
------------------------------------------------------------
------------------------------------------------------------
------------------------------------------------------------
------------------------------------------------------------
------------------------------------------------------------
------------------------------------------------------------
--------------------------------------------GTAATTCCAGCTCTAA
TAGCATACGATAAAGTTGCTGCAGTTGAAACGCTCGTAGTCGGA-GACAAAAAATATTAA
TATTCCACGTGTTCATAGACA-ACTT--GA--AGGAGGATCCC----GCGTCCACGGTTC
TGGTTATTTATGGCTACCCGGTTCCGCCGAGCCA--------------------------
--------------------------------AGCATAGCCATCCAGCAACGCAGAGGTG
CT-----------TAACCGA-TTAGCGTAGGTACCCTGACCTATCATAAACTCTGTCATG
CGCGCA--AGCG-AGTGGCAGGGGGGCGGGGTAGTCGTTGCTCATACCTTCGTCGTATGG
GGAAGTACGGTAATCAACATAGAAGGGAATCTCTGGAGAGGA------------------
------------------------------------------------------------
------------------------------------------------------------
------------------------------------------------------------
------------------------------------------------------------
------------------------------------------------------------
------------------------------------------------------------
----------------ACCGTGGCTATATCCCTTCGTATTACCATGAGAAAAGTAGAGTG
ATCCAAGCAGGCAGGT--AATCGACAACCTA--CGC-AT-GTGCATATTACAGCATGGTA
T-AACTCAT------GAGAAGGATCTGGTG--------AGTGGGCCGCAAGGCCATTAAC
ACTCATCTCGGTGGCATCGTTAACTGGGACATCGTGCTCCTGGGTCCCTCGCCAGAGGGA
GGCGTTGCAGCCAATCTTTTGAAGTGACGTTGATCGCAAAAAAAGAGAGTGGGGGTGGAG
GGTGTTAAAGCCTGAATCCCCTGCTCTTGGAGCACTG-----------------------
--------------TGTCAAT-TGGTC-AACAGGGTTGTTGGGGGGTAGCAGAATCGCTG
GGCGAGGGGTGAAATC-CGTTGACCCTAGCGAGTCTACCAAGTGCGAAAGCAGCTGCCAA
CGGCACTCCCATTGATCAAGAGCGAAAGTTAAGGGTTCGAAAACGAT-------------
------------------------------------------------------------
------------------------------------------------------------
------------------------------------------------------------
------------------------------------------------------------
------------------------------------------------------------
------------------------------------------------------------
------------------------------------------------------------
------------------------------------------------------------
------------------------------------------------------------
------------------------------------------------------------
------------------------------------------------------------
------------------------------------------------------------
------------------------------------------------------------
------------------------------------------------------------
------------------------------------------------------------
------------------------------------------------------------
------------------------------------------------------------
------------------------------------------------------------
------------------------------------------------------------
------------------------------------------------------------
------------------------------------------------------------
---------CAGATACCGTTGT-AGTCTTAACTATAAATGTTGCCATCTAGGGATGGGGG
GACT-AGTCCCTCT----TGACATTCCCTGCCCCTTC-GTGAAAACA--AAGTATTTGGG
TTCCGGGGGGAGTATGGTCGCAAGAACGAAACT---------------------------
------------------------------------------------------------
------------------------------------------------------------
------------------------------------------------------------
------------------------------------------------------------
------------------------------------------------------------
------------------------------------------------------------
------------------------------------------------------------
------------------------------------------------------------
------------------------------------------------------------
------------------------------------------------------------
------------------------------------------------------------
------------------------------------------------------------
------------------------------------------------------------
------------------------------------------------------------
------------------------------------------------------------
------------------------------------------------------------
------------------------------------------------------------
------------------------------------------------------------
------------------------------------------------------------
----------------------------------------------------TAAAGGAA
TTGACGGAACGGCAC-ACCAGGAGT-----------------------------------
------------------------------------------------------------
------------------------------------------------------------
------------------------------------------------------------
------------------------------------------------------------
------------------------------------------------------------
------------------------------------------------------------
------------------------------------------------------------
------------------------------------------------------------
------------------------------------------------------------
------------------------------------------------------------
------------------------------------------------------------
------------------------------------------------------------
------------------------------------------------------------
------------------------------------------------------------
------------------------------------------------------------
------------------------------------------------------------
------------------------------------------------------------
------------------------------------------------------------
------------------------------------------------------------
------------------------------------------------------------
------------------------------------------------------------
------------------------------------------------------------
-------------------------GGAGCCTGCGGCT----------------------
------------------------------------------------------------
------------------------------------------------------------
------------------------------------------------------------
------------------------------------------------------------
------------------------------------------------------------
------------------------------------------------------------
------------------------------------------------------------
------------------------------------------------------------
------------------------------------------------------------
------------------------------------------------------------
------------------------------------------------------------
------------------------------------------------------------
------------------------------------------------------------
------------------------------------------------------------
------------------------------------------------------------
------------------------------------------------------------
------------------------------------------------------------
------------------------------------------------------------
------------------------------------------------------------
------------------------------------------------------------
------------------------------------------------------------
------------------------------------------------------------
------------------------------------------------------------
------------------------------------------------------------
------------------------------------------------------------
-----------------------------------TAATTTGACTCAACACGGGAAAACT
CACTAGGTCAAGATACTTGAATGAAGGACAAGCTGATAGACTTTTCCCAATACAGTAAGT
GGTGGTGCATGGCCGT--------------------------------------------
------------------------------------------------------------
------------------------------------------------------------
------------------------------------------------------------
------------------------------------------------------------
------------------------------------------------------------
------------------------------------------------------------
------------------------------------------------------------
------------------------------------------------------------
------------------------------------------------------------
------------------------------------------------------------
------------------------------------------------------------
------------------------------------------------------------
------------------------------------------------------------
------------------------------------------------------------
------------------------------------------------------------
------------------------------------------------------------
------------------------------------------------------------
------------------------------------------------------------
------------------------------------------------------------
------------------------------------------------------------
------------------------------------------------------------
------------------------------------------------------------
------------------------------------------------------------
------------------------------------------------------------
------------------------------------------------------------
------------------------------------------------------------
------------------------------------------------------------
------------------------------------------------------TCTTAG
TTCGTGGAGTGATTTGTCTGGTCGATTCCGCTAACGAGCGAGACACATACGATCTAAA-T
A-GGATGTTC-CC--TTGTAA----TCTAACCTGGCCGACTGATAACCGCACATCCAATC
TCTATAGCTAGTGGTGGAAAATCAAAAAAAGGACAACTGTGGGACCTTACCCACCTTGGA
GTCACTAGTTATGATAGATGAGGGGTTTGTGGTGGAGAATAAAAAAAGGACAACCGTGGG
ACCTTACCCACCATAAGCCACTAGGTTAGCCGGTTTCATTG-------------------
-------------------------------GAAATT-CTTCTTAGAGGTATCGGG-GCT
GATAAAGCCCCAT-AAAA-TGTGCAATAACAGGT--------------------------
------------------------------------------------------------
------------------------------------------------------------
------------------------------------------------------------
------------------------------------------------------------
------------------------------------------------------------
------------------------------------------------------------
------------------------------------------------------------
------------------------------------------------------------
---------------------CAGTA-ATGCCCTTAGATGTCCTAGGCCGCACGCGCGCT
ACAATGTAGTGCG--TGAACGAGCACTAGATT-----------TCAGGTAGT-------G
AG-TAAGTAGTTTTCAATTGCTACCCTCTCTGCTAGCTTCCTAAGCCGACAGGCACTCCA
AAAAATGGGGGCCACCTTCTCGCGTGG--GTGTGCTCTC-GT-TGGGTAATCTCTCAAAA
CAAAT--ACTCGTCTGGGCCTGCTTTTT-GTAATTATTGGACACCAACGAGGAATTTCTA
GTAGGCATCGGTCATCAGCCGGTGCCGACTCTGTCCCTGCCGT-----------------
------------------------------------------------------------
------------------------------------------------------------
------------------------------------------------------------
------------------------------------------------------------
------------------------------------------------------------
------------------------------------------------------------
------------------------------------------------------------
------------------------------------------------------------
------------------------------------------------------------
------------------------------------------------------------
------------------------------------------------------------
------------------------------------------------------------
------------------------------------------------------------
------------------------------------------------------------
------------------------------------------------------------
------------------------------------------------------------
------------------------------------------------------------
------------------------------------------------------------
------------------------------------------------------------
------------------------------------------------------------
------------------------------------------------------------
---------------------------TTGTACACACCGCCCGTCGCTGCTACCGATTGG
GTGTTTTGATTAAGTCTACGGAGCCGTGTGCATGC-------TGACTC-GCAAGG-GTTA
ACAAGCTAT--CCGTCG--CGAAGTAG-AACCTATCAAAG----------
>Lamproderma_puncticulatum_162_Lp3_HQ687202
------------------------------------------------TCCTAAAGACTA
AGCCATGCATGCCTTCGAATAA---GAGGAAGCAA-TTCTCTCTGAATCTGCGAACGGCT
CCGCAAACCAGTTGTAAACTATAGCAAG---CAA-G-CTAGGGAG---------------
--TGGCCT----------------------TCAC---------------------GGGCT
G------------------AGCC-TGGG-C------------------------------
---GAT-AAGGATAACCCTGGTAATTCTGAGGCTAATACGTGAA---TGT-ACAA-----
---------CTCGGTA--GA--CCGGGC----------------------------TTCG
---------------------------------GCCTGG-GA-AGCTGGG---GGACGTG
CG----------TGTAAT-GG------CTTGG----GTTTTG----------CCGGG---
----AAAGGA-CGCACTTCC----------------------------------------
------------------------------------------------------------
------------------------------------------------------------
------------------------------------------------------------
------------GGACCGC-GTTAAAAA------GGACTC--------------------
---GCTTG-------------CTCC----------CTCG-----------GGAG------
-----CGGGC--------------------------------------------------
---------------------------------------------------------TTG
CCCCAG--CGGC-TCTT-GCTGTGTGCTTCTGACCTATCAACT--AGACGGCAGCGTAAG
GG-ACATGCTATGGTGACAACGGGTACAG-AGGATTAGGGTTCGATCCTGGAGAGTGGGC
CTGAGAGATTGCTCATACTTCTAAGGAAGGCAGCAGGCGCGCAACGTTCCCCTTGGGCA-
ATGCCCGAGGGCGTTAGGGGACATATGAATGCCTGCCC---ATT----GGGTGGGCAATT
CAAATGGGTCTGTTCTAAACA-GGCTCTCG-AGTAACAATTAGAGGACAAGTCTGGT---
------------------------------------------------------------
------------------------------------------------------------
------------------------------------------------------------
------------------------------------------------------------
------------------------------------------------------------
------------------------------------------------------------
------------------------------------------------------------
------------------------------------------------------------
------------------------------------------------------------
------------------------------------------------------------
------------------------------------------------------------
------------------------------------------------------------
------------------------------------------------------------
------------------------------------------------------------
------------------------------------------------------------
------------------------------------------------------------
------------------------------------------------------------
------------------------------------------------------------
------------------------------------------------------------
------------------------------------------------------------
------------------------------------------------------------
------------------------------------------------------------
------------------------------------------------------------
------------------------------------------------------------
----------------------------GCCAGCACCCGCGAGTCTTCTGGATCCGCGGG
GAAAGCGCTGGGCGAAAGCCCAGTGCTAGTCGGGATCCCCCATGTAACCGTG-----GGG
G--AGCCTGGCAACACTGTCAAAATGCGGGGAAATCCTTAGAGCCTTACACTACCAACCA
CGCGTTGAAAAGCGTAAAATGGGCAGTGCTTTCCCCCC-----TGTGGTGGGGGGGGG--
---AGCGCTTCCTTCGTGGGGCCATGGTTCAAGACCTTGGAGGGTAATAACGTGTTCGGA
TTGGGCGATCCGCAGCCAATCCCTTCGGCAAAGCGGGGCTTTCGGGCCTCGCT-AGTCGA
TGGGTGCAGCTCAGAGACTATACGTCAGTGGGCAAAAGGGTACC-----TTTCTC---CC
CCCCTCGTTCTGCGAGAGGGA-GCGGAAGGGACCCCTTGTCTAAGATCTAGTCCAACCCG
CTGCGAAAGCAGACAGCCTGGGGAAAGGGGGGCCTCACACGCCCCCCCGGAAGCAGGCTG
G-TCGTTCTCCCC-----------------------CCGGGGTGGGG--TTCGA--TGGA
CCAATCAGTCG-------------------------------------------------
------------------------------------------------------------
------------------------------------------------------------
------------------------------------------------------------
------------------------------------------------------------
------------------------------------------------------------
------------------------------------------------------------
------------------------------------------------------------
------------------------------------------------------------
------------------------------------------------------------
------------------------------------------------------------
------------------------------------------------------------
------------------------------------------------------------
------------------------------------------------------------
--------------------------------------------GTAATTCCAGCTCTAA
TAGCATACGTTAAAGTTGTTGCGGTTAAAACGCTCGTAGTCGGC-TACAGACCGTCAGAA
GCTT-GAACCGGGAGCCTGGG---TC--TG--CTGCCTT--------TC-----------
----------------------------------GGGGCGCG-CCGGGTGACT--AGTGA
GGGCG-GGCGGCGGTCAAGCGTGCCTCAGGCT-------------GTGTC----TTC---
------------------------------------------------------------
--------GGAT-CCACAGGACC-------------------------------GGGTCT
TCC--TTCG--GGTTGGCCT----------------------------------------
------------------------------------------------------------
------------------------------------------------------------
------------------------------------------------------------
------------------------------------------------------------
------------------------------------------------------------
------------------------------------------------------------
------------------GGTTCGGCTTGGGGTGCCACTTACCATGATTAAACTGGCGTG
ATCAAAGCAGGTCGCT--TGATC-----------------TTGCACAGCGCAGCATGGCA
T-AAGTTAA-GCTGGTC-TGGCCTTC----CAAGCGGG----------------------
------------------------------------------------------------
------------------------------------------------------------
------------------------------------------------------------
---------GCCAGACTGGCA-GTAGC-AAAAGGGGTGTTCGAGGGTGACCGAATTGCCG
GGCGAGTGGTGAAATA-CGTTGACCCTGGCAAGTCGACCAAAGGCGAAAGCAGTCATCAA
GGGCACGCCCGTTGATCAAGAGCGAAAGTTAAGGGTTCGAAGACGATTAAATCTGGTCGT
TAAGAGCGGTCCTCCCTGATAGGGGGGGATTGCTAGTCCTAGGCAAGCAATTGCCTAGGG
CAACACTATCAAATTGCGGGGACCTCCTAAAGACTAACTCTACCAACCACGCGTTGAAAA
GCGAAAAAATAGCCTTCGGGCTCGTGGGGCCTAGGTTAAATACCTAGGGTACGGTAAAAA
CGAGCTAGTATGTAACAATGGACAATCCGCAGCCAAGCCCCAACCCGGTTCTCCGGCGGG
GTGCAGTTCACAGGCCAAATGTTAGTGGGTGGGGGCTTCCGCTCCTGCTTAAGATATGGT
CGAACCCCTTGGTGAAAGCCTTGGGTCATTCCAAAGGAAGTTG-----------------
------------------------------------------------------------
------------------------------------------------------------
------------------------------------------------------------
------------------------------------------------------------
------------------------------------------------------------
------------------------------------------------------------
------------------------------------------------------------
------------------------------------------------------------
------------------------------------------------------------
------------------------------------------------------------
------------------------------------------------------------
------------------------------------------------------------
------------------------------------------------------------
------------------------------------------------------------
------------------------------------------------------------
---------CAGATACCGTCGT-AGTCTTAACTATAAATGATACTGGCCAGGGATGGGAT
AT---TGTCCATCT----CGACTCTTCCTGGACCTTG-GAGAAATCA--GAGTCTCTGAG
TTCTGGGGGGAGTATGGTCGCAAGGCTGAAACTTAACGGGGTGCCTTCGCGGGTGCCCCT
GGGGTCTCAAAAGTAGGCTGAAAATGTCCTGCTAGTCCGGCTGGGCTCGCAATCCGCCTT
CGGGTGGAGCATGGGCCTGGCTACCCGGCGAATCGACGCTGGTTATCCAGGGCAACACTG
TCAAATTGCTGGGACTCCCTAAAGCTCCTACTACCAACTGCGCGCTTAATAGGCGGAAAA
ATCAAGGGCTATGACTCCCTAACGGGACGAGCCGCTTGCGCAGGGCCAGGGTAATGACCT
CGGGTACGGTGAAAACGTAGGAGATGAGGGCCTGGGACTAGCCTCCTGGGCCCGATGAAA
TGGGTAATCAGCAGCCAAGCTCGTTAATCACCCCTCGGGGTGAACGAGTGCAGTTCACAG
GCCAAATGTCAGTGGGCTCCTAAAGCACAACCTGCGAAAGCGGGGGGTGCTGGGGGCATA
AGATATGGTCGGCCCCCTAGGGAAACCTAGGGGATCCAGCG-------------------
------------------------------------------------------------
------------------------------------------------------------
------------------------------------------------------------
------------------------------------------------------------
------------------------------------------------------------
------------------------------------------------------------
------------------------------------------------------------
------------------------------------------------------------
------------------------------------------------------------
------------------------------------------------------------
------------------------------------------------------------
----------------------------------------------------TAAAGGAA
TTGACGGAAGGGCAC-ACAAAGAGTGGAGGTTCTGCTCTTGAAAGGGAGGTGTCCAAAGA
CCCTGGACTAAAAGGCCTCCCTAGTTGGCTCTAAAGGTCTTGACTGACCTTGGGGCTGGC
GACACTACCAAATTGCTGAGATATCCTAAAGCCAGTCAGTACGACCCTAGACTTGAAAAG
GTCTAGGGGCCATATTATTATGGGTGTGATAATCTTACTGGATGTTACAATGGACAATCA
GCAGCCAAATCCTAACCCTGCCTGTAAAAAGGTGAGAATGGATGCAGTTCAGAGACTAAA
CGGTAGTGGGTGGGTTCAGAGCTGCCTTCGACCCCTCCTCCTGTAATGGGAGGAGGGGGC
TGTTGGTGGGGCCTATGATCCCCCCCCTCCTTTCCTTGCTGCCTTCGCTGGCGGATCTGG
GACTAGGGGGTGGGGAGAACAGCTCCCTGAGCCTGCTTAAGGTATAGTCCATGCTTTGAT
GAAAGTCAAAGGTATATACAATG-------------------------------------
------------------------------------------------------------
------------------------------------------------------------
------------------------------------------------------------
------------------------------------------------------------
------------------------------------------------------------
------------------------------------------------------------
------------------------------------------------------------
------------------------------------------------------------
------------------------------------------------------------
------------------------------------------------------------
------------------------------------------------------------
------------------------------------------------------------
------------------------------------------------------------
------------------------------------------------------------
-------------------------GGAACCTGCGGCT----------------------
------------------------------------------------------------
------------------------------------------------------------
------------------------------------------------------------
------------------------------------------------------------
------------------------------------------------------------
------------------------------------------------------------
------------------------------------------------------------
------------------------------------------------------------
------------------------------------------------------------
------------------------------------------------------------
------------------------------------------------------------
------------------------------------------------------------
------------------------------------------------------------
------------------------------------------------------------
------------------------------------------------------------
------------------------------------------------------------
------------------------------------------------------------
------------------------------------------------------------
------------------------------------------------------------
------------------------------------------------------------
------------------------------------------------------------
------------------------------------------------------------
------------------------------------------------------------
------------------------------------------------------------
------------------------------------------------------------
-----------------------------------TAATTTGACTCAACACGGGGAAACT
CACCAGGTCCGGATACACGTATGAAAGACAAGCTGAAAGACTTTTCTCAATGATGTAAGT
GGTGGTGCATGGTCGTGGTTTACTGGATGGCGACAGTGCCCGCTTAACTGCGGGTGCTAG
TGGTGATCAGGCCTGCTCTGGCTAGGGCCTGATTGCTGCGACACCTTCAAAGTGCGGGGA
AACCCAGAATGGGCCACGGTACCGCCTCAGTCTCGAAAGGGACTGCAGTGCACCCTAGGG
GAAACCCTGGGGGTATGGTAATAACCCGTGGTCTTGGGCTATTTGCAGCCAAGTCCTAAG
GCATAAGCGCGAGAGGGGGGGGAACCAGGGTGACAGGGAACGGGGTAGCTGCCGTTCCTT
GCCTGCCCTCCCCCTCCCTCGCTGTTTTGCTATGGACTCAGTTCAACGACTAAATGATGG
TGGGCCCCGTTCCCTTCCCCGCTTCGTCCTGGTCTTCTTGATCAGGTCGATACAGGGGAG
GGAAGGGGGCTTAAGGTAGAGTCTTGCCCACCCGGAAGGGTGTCCTAGAAGGAAAGGGAC
TAGCCGTCCCCGGAGTCTAGGAAGTGAGGGAGCGGGGGAACGGAACGGAGCGGGGGGGGG
TTAGCTACCCTCCCTTCCCCAGCCTGTTCCCTCGCATCCTCATGGGAACAACAG------
------------------------------------------------------------
------------------------------------------------------------
------------------------------------------------------------
------------------------------------------------------------
------------------------------------------------------------
------------------------------------------------------------
------------------------------------------------------------
------------------------------------------------------------
------------------------------------------------------------
------------------------------------------------------------
------------------------------------------------------------
------------------------------------------------------------
------------------------------------------------------------
------------------------------------------------------------
------------------------------------------------------------
------------------------------------------------------------
------------------------------------------------------------
------------------------------------------------------------
------------------------------------------------------TCTTAG
TTCGTGGAGTGATTTGTCTGGTCTATTCCGATAACGAGCGAGACCCCGACGTTCCTAA-T
A-GGGGCGGC-AGCCCGGCTT--------------------------------------G
CC-TGGCCC----TCAC----GGGCTG-GGC-----------------------------
-------TCG---CTAGCAG-CCGCCTC--------------------------------
------------------------------------------------------------
-----------------------------AAACAATG-CTTCTTAGACGTATCAGA-GCC
GATAAGGTTCTTG-AAAT-GGGTTAATAACAGGT--------------------------
------------------------------------------------------------
------------------------------------------------------------
------------------------------------------------------------
------------------------------------------------------------
------------------------------------------------------------
------------------------------------------------------------
------------------------------------------------------------
------------------------------------------------------------
---------------------CAGTC-ATGCCCTTAGATGTTCTGGGCCGCACGCGCGTT
ACAATGGCATGTA---AAGAGAGTGCTCA--------------AAAGGG-----CGTTT-
------------------------------------------------------------
-------------------CCGCGGCC-------TACCGGTC-GTGGTAACCCCT-AGTC
CCTGC--CTT-GACTGGGACAGACTATT-GCAATTATTGGTCTCAAACGAGGAATTTTTA
GTAGTCGCAGGTCATCAGCCTGCGACGAATGCGTCCCTGCCCTTCTGACCGTCGCTACTA
CCGATTGAATGGCTTACTGATGCCTTCGGATTGGCCTTTTGGTCTGGCAACAGCATCCCC
TCCTGTCTCTGTGTTTCCAAATTTGGGGGGGGAACTGCAACACCATCAAATTGCGGGAAA
CCCTTAGGTGGGTCTGGCTACCAAGCGTGCTTTAGAAATGAAGCACGTGATCCTAGGGGA
ATTCAACCTCCCCCAAGGACAGGTTACAACGCTGGATCATGACGGCTCCTTCGGGAGCTT
GAAATGTGGCAACCTGCAGCCAAGTCCTACGGCTCTTCCCTGTCCCCCCGCTCCCTCCCG
CTCGCTTCTGTAATGGAGGCGAACGGGGCGGAGCGGGGCACAGGAGGGTACGGATGCAGT
TCACAGACCAAACGGTGGTGGGTGGGAGGGGAGGCGTCTCGATACTCCCTCCCCCTTCCC
CCTGCTTAAGACATGGTCGTCTCCTAGTCCTCTCGCAAGGGAGGACTGGGAGCTAGGCAA
GCCTTTAGACAGAG----------------------------------------------
------------------------------------------------------------
------------------------------------------------------------
------------------------------------------------------------
------------------------------------------------------------
------------------------------------------------------------
------------------------------------------------------------
------------------------------------------------------------
------------------------------------------------------------
------------------------------------------------------------
------------------------------------------------------------
------------------------------------------------------------
------------------------------------------------------------
---------------------------TTGTACACACCGCCCGTCGCTGCTACCGATTGG
GTTTTGCGGTTACGAGTTCGGAGG-CCGTGGCTAC--------CGTCTGC-TTCGGGTAG
GTGGGAA---CCGTGGT--CAAAGTCC-TAATTACCGC
>Lamproderma_puncticulatum_172_Lp1_HQ687194
------------------------------------------------TCCTAAAGACTA
AGCCATGCATGCCTTCGAATAA---GAGGAAGCAA-TTCTCTCTGAATCTGCGAACGGCT
CCGCAAACCAGTTGTAAACTATAGCAAG---CAA-G-CCTAGGAC---------------
--TGGCCC----------------------TCGC---------------------GGGCT
G------------------GGCC-TGGG-C------------------------------
---GAT-AAGGATAACCCTGGTAATTCTGAGGCTAATACATGAG---CGT-AAAA-----
---------CTCGGCT--GA--CTGGGC----------------------------TTCG
---------------------------------GCCTGG-AA-AGCTGGG---GGATGTG
CG----------AGTAAT-GG------CTTGG----GTTTTG----------CCGGG---
----AAAGGA-CGCACTTCC----------------------------------------
------------------------------------------------------------
------------------------------------------------------------
------------------------------------------------------------
------------AGACCGC-GCTAAAAA------GGACTC--------------------
---GCTTG-------------ATCC----------CTCG-----------GGAT------
-----CGAGC--------------------------------------------------
---------------------------------------------------------TTG
CCCCAG--CGGC-TCTT-GCTGTGTGCTTCTGACCTATCAACT--AGACGGCAGCGTAAC
GG-ACATGCTATGGTGACAACGGGTACAG-AGGATTAGGGTTCGATCCTGGAGAGTGGGC
CTGAGAGATTGCTCATACTTCTAAGGAAGGCAGCAGGCGCGCAACGTTCCCCTTGGGCA-
ATGCCCGAGGGCGTTAGGGGACATATGAATGCCTGCCC---ATT----GGGTGGGCAATT
CAAATGGGTCTGTTCTAAACA-GGCTCTCG-AGTAACAATTAGAGGACGAGTCTGGTGTT
GAAATAGCAGGGCCGGCTATAGGACGCCAGATGTTAGCAGTGAGGGGATGCCTAGGCACA
GCGACAAGAGAGCAGGGCGCTTGAATGGGGAACGGGAACAGGGGGGTAAAAAGGGGCCTA
GCCCCATTTTCCCCCTTCAGTACTGATCTCTGTGAGCTCCGCTTTCGAAGCTGGGTCTTT
TTCCCCTCTCTGCTGGCAGAAAGCCAGAGATAAGCACTGGCTGTACACTCGTAAATTGCG
GGGAAAACCTGGTAAAGGAAGGACCACCGCGGCTGTGGGGTGACCCGCAGTGCAGCAGGT
AACGTAACAGTTACTGGATGGTAACAGCGTCTTTCCTAGCATAGGGGGCAAATGAGGGAT
CATTACCCTCGCCCGTTCCCTATGGCAGGCCAATCCGCAGCCAAGCCTCCTTGCTTAACT
GTGAGGAGGAAGGTTCAGAGACTATAATCGAGTGGGGTCTGTTTGGTGATCCCTTTTACT
AGGGATCTTAACGGATCTTAATGGATAGTCCACTCCCTGCAGTAATGCAGCTACAGGAAG
TATGTGGTCTAAGCTTACCACAGAGGCACTGTAGGTCCTACGATCCCAGGTTAAATGCCT
GGGGGAGGATGGTAAAAAGG----------------------------------------
------------------------------------------------------------
------------------------------------------------------------
------------------------------------------------------------
------------------------------------------------------------
------------------------------------------------------------
------------------------------------------------------------
------------------------------------------------------------
------------------------------------------------------------
------------------------------------------------------------
------------------------------------------------------------
------------------------------------------------------------
------------------------------------------------------------
------------------------------------------------------------
----------------------------GCCAGCACCCGCGAATCCGCTGGATCCGCGGG
GAAAGCGCTGGGCGAAAGCCCAGTGCTAGTCAGG-TCCCC-ACGTAACTGTGTGTGTGGG
GGTAGCCTGGCGACACTGTCAAAATGCGGGGAGTTCCTTAGAGCCTTACACTACCAACCA
CGCGTTGAAAAGCGAAAAATGG-CAGTGCTTTTCCCACACCCCTGTAACGGGGGAGGGGG
GGGAGCGCTTCCTC-GTGGGGCCATGGTTAACGACCTTGGAGGGTAACAATGTGTTTGGA
TTGGATAATCCGCAGCCAACCCCTTCGGCAAAGCGAGGCTTTCCAGTCTCGTCGAGTCGG
TGGGTGCAGTTCAGAGACTAGATGTCAGTGGGCAAAC-GGTACCGTCACTTTCTCT----
---CTCGTTCTGCGAGAGGGAAGCGAA-GGGACCC-TTGTCTAAGGTATAGTCCAGCCCG
CTGTGAAAGCAGCCAGCCTGAGGAAAGGGGG-CCCCACACT-CCCCCCG-AAGCAGGCTG
GGTCGTTCCACACACTTCTCTAGCAGGGAG------------TGGGGGGTTCGA--TGGG
ACAGTCAAACG-------------------------------------------------
------------------------------------------------------------
------------------------------------------------------------
------------------------------------------------------------
------------------------------------------------------------
------------------------------------------------------------
------------------------------------------------------------
------------------------------------------------------------
------------------------------------------------------------
------------------------------------------------------------
------------------------------------------------------------
------------------------------------------------------------
------------------------------------------------------------
------------------------------------------------------------
--------------------------------------------GTAATTCCAGCTCTAA
TAGCATACGTTAAAGTTGTTGCGGTTAAAACGCTCGTAGTCGGC-TACAGACCGTCAGAA
GCTT-GAACCGGGAGCCTAGG---TC--TG--CTGCCTT--------TC-----------
----------------------------------GGGGCGCG-CTGGGTGACT--AGTGA
GGGCA-GGCGGCGGTCAAGTGTGCCTCAGGCT-------------GTGTC----TTC---
------------------------------------------------------------
--------GGAT-CCACAGGACT-------------------------------AGGTCT
TCC--TCCG--GGTTGGCCT----------------------------------------
------------------------------------------------------------
------------------------------------------------------------
------------------------------------------------------------
------------------------------------------------------------
------------------------------------------------------------
------------------------------------------------------------
------------------GGTTCGGCTTGGGGTGCCACTTACCATGATCAAACTGGCGTG
ATCAAAGCAAGTCGCT--CGATC-----------------CTGCACAGCGCAGCATGGCA
T-AAGTCAA-GCTGGCC-TGGCCTCC----CAAGCGGG----------------------
------------------------------------------------------------
------------------------------------------------------------
------------------------------------------------------------
---------GCTAGGCTGGCA-GTAGC-GAAAGGGGTGTTCGAGGGTGACCGAATTGCCG
GGCGAGTGGTGAAATA-CGTTGACCCTGGCAAGTCGACCAAAGGCGAAAGCAGTCATCAA
GGGCACGCCCGTTGATCAAGAGCGAAAGTTAAGGGTTCGAAGACGATCTGACCTGTCTGG
TCGTCAAAAGCGGAGGATCTCTCTGCTAGTCACTAGAACTAGCTAGTGGCAACATCACCA
AACTGCGGGGAAGCCCTTACAGTTCACCCTACCAAGCAGCAGGCTGAAAAGCAGCTGTGG
CCCTGGAAAAGACCATGGGACGGTAATAACGGGTGTGCTTTGGGTTATCTGCAGCCAAAT
CCTACGGCGACAGGGGAACGGAGCGGGGTTGGGGGGCGTACGACCCCTTCCCTGCTGGTT
TCCCCTGTTGCTACGGATGCAGTTCACAGACTAAACGGTGGTGGGTGGGGGATGGGTCCG
GTTCGAAACGGGCGCCCATCCCCTGCTTAAGATATAGTCGAGTCCTAGGCGGGGGGGCCT
CAGGACTG----------------------------------------------------
------------------------------------------------------------
------------------------------------------------------------
------------------------------------------------------------
------------------------------------------------------------
------------------------------------------------------------
------------------------------------------------------------
------------------------------------------------------------
------------------------------------------------------------
------------------------------------------------------------
------------------------------------------------------------
------------------------------------------------------------
------------------------------------------------------------
------------------------------------------------------------
------------------------------------------------------------
---------CAGATACCGTCGT-AGTCTTAACTATAAATGATACTGGCCAGGGATGGGAT
AT---TGTCCATCT----CGACTCTTCCTGGACCTTG-GAGAAATCA--GAGTCTTTGAG
TTCTGGGGGGAGTATGGTCGCAAGGCTGAAACTTTGATTAAAAATTGGGGTTTTAACAGT
GGGGTCGAGAGACCCTGCTAGTCCGGTGCACTGACCCCTTCACTGGGGTCAGGGTACTGC
TAGTGAATCGACACTGGCTTACTAGGGCGACACTGTCAAATTGCTGGGACTCCCTAAAGC
TCTCGCTACCAACTGTGCGCCTAACAGGCGGAAAAATCAGGAGCTTTGACCCCCTAACAG
GGATAGCTGCCTGCACAGGGCCAGGTTAATGACCTTGGGTACGGTGAAAATGCGAGAGAT
GAGAGGGGCATATAGGGCTTTTTTGCCTCTTATGCCCATTGAAATGGGTTATCAGCAGCC
AAGCTCGTTAATCGTCCCCGCACTTTTATGGGGATGAACGAGTGCAGTTCACAGGCCAAA
CGTCAGTGGGCCCCGTTTCCACCCGTGTGAAAGCAAGGGTGGATAGGGGCATAAGATATG
GTCGGCCCTCACAGGAAACTGTGGGGATTAAGCG--------------------------
------------------------------------------------------------
------------------------------------------------------------
------------------------------------------------------------
------------------------------------------------------------
------------------------------------------------------------
------------------------------------------------------------
------------------------------------------------------------
------------------------------------------------------------
------------------------------------------------------------
------------------------------------------------------------
------------------------------------------------------------
----------------------------------------------------TAAAGGAA
TTGACGGAAGGGCAC-ACAAAGAGTCGTTCGGCTCTAGGGGGCATACATATGCCCCCTAG
TCGCTCCTAAGCGGCAACACCATCAAATTGCAGGAACACCCTAAAGCTCTTCGGTACCAA
CCCCCTGTTGAAAAGCGGGGGGGGCAGACTAGTCTGAGGTTACAATCCAAAGAGATATTA
CAATGGGCAATCTGCAGCCAAGTCCTAAAGCAGGGATCCGGTGCAAGCTGGTTCTTTGCT
ATGGATGCAGTCCAGAGGCTAGATGTTGGTGGGTGGAAGATGGCTAGGCTGTCTTCTGCT
TAAGATATAGTCCTTTCCTGCCCGAAAGGGCAGGTTTGAAAG------------------
------------------------------------------------------------
------------------------------------------------------------
------------------------------------------------------------
------------------------------------------------------------
------------------------------------------------------------
------------------------------------------------------------
------------------------------------------------------------
------------------------------------------------------------
------------------------------------------------------------
------------------------------------------------------------
------------------------------------------------------------
------------------------------------------------------------
------------------------------------------------------------
------------------------------------------------------------
------------------------------------------------------------
------------------------------------------------------------
------------------------------------------------------------
-------------------------GGAACCTGCGGCTTTTTTAGGCCGCAAAAGTGCTG
GTCTCTGGGGTTTCCTCGCTTCGAGGGAGCTCCTAGGGAGCAGGGCTCTCCTTTTTCCCA
TCCCCCAAGGATGGGAAGCAGGAGCGCTCCGCTCTGGGACTGGTGCTAGTCGACCCCCCA
ATCCTAGGGCTGAGTGGGGGGCGGCGAGACAACCTGGTACGGGAAAAGGCCTACGGGCTC
ATCCCGTGGCTAGCCTTCTCGGAGCAATCCGAGTCTGGCAGTCGTAACGCGCGCAAAGGT
GTCGGGGACCCCCCTCTCGTTAAGCGGGGGGGGCCTCTTAAGGTACGTGCTAAGCCCACT
CGAAAGGGTGCCTTGTGCAAAAGCTCTCAGCCAGCGAATGCACAGGGGGCTGTTGATCCC
ACCGAGTAAATGCGGTGGGGGAAGCTGGTATTGTGAGCTAAACACAGCTATCCAGCCGTG
TTGAATCCGGG-------------------------------------------------
------------------------------------------------------------
------------------------------------------------------------
------------------------------------------------------------
------------------------------------------------------------
------------------------------------------------------------
------------------------------------------------------------
------------------------------------------------------------
------------------------------------------------------------
------------------------------------------------------------
------------------------------------------------------------
------------------------------------------------------------
------------------------------------------------------------
------------------------------------------------------------
------------------------------------------------------------
------------------------------------------------------------
------------------------------------------------------------
------------------------------------------------------------
-----------------------------------TAATTTGACTCAACACGGGGAAACT
CACCAGGTCCGGATACACGTATGAAAGACAAGCTGAAAGACTTTTCTCAATGATGTAAGT
GGTGGTGCATGGTCGT--------------------------------------------
------------------------------------------------------------
------------------------------------------------------------
------------------------------------------------------------
------------------------------------------------------------
------------------------------------------------------------
------------------------------------------------------------
------------------------------------------------------------
------------------------------------------------------------
------------------------------------------------------------
------------------------------------------------------------
------------------------------------------------------------
------------------------------------------------------------
------------------------------------------------------------
------------------------------------------------------------
------------------------------------------------------------
------------------------------------------------------------
------------------------------------------------------------
------------------------------------------------------------
------------------------------------------------------------
------------------------------------------------------------
------------------------------------------------------------
------------------------------------------------------------
------------------------------------------------------------
------------------------------------------------------------
------------------------------------------------------------
------------------------------------------------------------
------------------------------------------------------------
------------------------------------------------------TCTTAG
TTCGTGGAGTGGTTTGTCTGGTCTATTCCGATAACGAGCGAGACCCCGACGTTCCTAA-T
A-GGGGCGGC-AGCCCGGCTT--------------------------------------G
CC-CGGCCC----TCAC----GGGCTG-GGC-----------------------------
-------TCG---CTAGCAG-CCGCCTT--------------------------------
------------------------------------------------------------
-----------------------------GAACAATA-CTTCTTAGACGGATCAGA-GCC
GATAAGGTTCTTG-AAAT-GGGTTAATAACAGGTCGACAGACTGGCCTGTAACAGTCAGG
GGAGCGAGAGCAAGCGAGGGGGAGCGAGGGGAACCGGACCTGGTCTGGATCCCCACACAC
ACCCCTCAACAGTTCCTACTCTCCTGGCTAGTAGGGGGACCTAGGCACCTTTTTCCTCGC
TTCCTACTAGGAAGCAAGGGTAAAAAGAGGTGCCTGGGGAGCCCTGCAACACCCTCAAAT
TGCGGGAAAAGCCCTGCTACCGTCCTGCTCTACAACTGATCAGTTGAAAAGCTGATCAGC
GTAACAATGAGCAGGCCGGGGGCCAACCTGCAGCCAAGCCCTAAACGAGCGGGATGGGAG
CCTCCTAGGAGGCTCCCCCCTGCTTGCATGGGTGCAGTTCACTGACTAAACGTGGGTGGG
GTCGCATCTAGATACGTCTAGAAGCGATCTTAAGATATAGTCGTGCTGCCCCTGCTGCTC
CTCTACTCAATTCCCCTGCTCCCCCTGGGAGCGAGGGGAATCGAGCAGGGAAGCAGCAAG
GGCAGCTG-------------CAGTC-ATGCCCTTAGATGTTCTGGGCCGCACGCGCGTT
ACAATGGCATGCA---AAGAGAGTGCTCA--------------AAAGGG-----CAATC-
------------------------------------------------------------
-------------------CCGCGGCC-------TACAGGTC-GTGGTAATCCCT-AGTC
CCTGC--CCT-GACTGGGACAGACTATT-GCAATTATTGGTCTCAAACGAGGAATTTTTA
GTAGTCGCAGGTCATCATCCTGCGACTAATGCGTCCCTGCCCTATAGCGAGGGGTATACA
GGGTCTGCCCATTCGGGTGCCCTATGGATAGGCCCTAGCGGCAACCCCCCCTTCACTGGC
AACGGAGAGGGGGGGGGAACTGCAACACCATCAAATTGCGGGGAACCCACTAACGGGTCT
GGCTACCAAGCGTGTTTTAGAAATGAAACACGTGAAATCCCTAGGGAATTGAACCTCCCC
TACGGATGGGTTACAATGCTGGATCATGATGGCTCCTTCGGGAGCTTGAAATGTGGCAAC
CTGCAGCCAAGTCCTAAGGCTCTTCCCCATTCCCCGTTCCCCCGCTCGCTTCTGTAACGG
AAGCGAATGGGGGTGGGGGGAGGCGAAGAGTACGGATGCAGTTCACAGACCAAACGGTGG
TGGGTGGGGGATGACAACCTTGGCCGGAAGGTTTCCCCCTTCCCTGCTTAAGATATGGTC
GGATCCCCATTGAACTCCCTTGCGGGCGGGCGGGGGGGAAAGGAGCTGTAAGGGGCATAT
GCATTCAAAAGCGAGAG-------------------------------------------
------------------------------------------------------------
------------------------------------------------------------
------------------------------------------------------------
------------------------------------------------------------
------------------------------------------------------------
------------------------------------------------------------
------------------------------------------------------------
------------------------------------------------------------
------------------------------------------------------------
------------------------------------------------------------
------------------------------------------------------------
------------------------------------------------------------
---------------------------TTGTACACACCGCCCGTCGCTGCTACCGATTGG
GTTTTGCGGTTACGAGTTCGGAGT-CCGTGGCTAC--------CGTCTGC-TTCGGGTAG
GTGGGAA---CCGTGGT--CAAAGTCC-TAATTACCGC
>Lamproderma_puncticulatum_3_Lp2_HQ687195
------------------------------------------------TCCTAAAGACTA
AGCCATGCATGCCTTCGAATAA---GAGGAAGCAA-TTCTCTCTGAATCTGCGAACGGCT
CCGCAAACCAGTTGTAAACTATAGCAAG---CAA-G-CTAGGGAC---------------
--TGGCCC----------------------TCAC---------------------GGGCT
G------------------GGCC-CGGG-C------------------------------
---GAT-AAGGATAACCCTGGTAATTCTGAGGCTAATACGTGAA---TGT-ACAA-----
---------CTCGGCC--GA--CCGGGC----------------------------TTCG
---------------------------------GCCTGG-GA-AGCTGGG---GGACGTG
CG----------TGTAAT-GG------CTTGG----GTTTTG----------CCGGG---
----AAAGGA-CGCACTTCC----------------------------------------
------------------------------------------------------------
------------------------------------------------------------
------------------------------------------------------------
------------AGACCGC-GCTAAAAA------GGACTC--------------------
---GCTTG-------------CTCC----------CTCG-----------GGAG------
-----CGAGC--------------------------------------------------
---------------------------------------------------------TTG
CCCCAG--CGGC-TCTT-GCTGTGTGCTTCTGACCTATCAACT--AGACGGCAGCGTAAG
GG-ACATGCTATGGTGACAACGGGTACAG-AGGATTAGGGTTCGATCCTGGAGAGTGGGC
CTGAGAGATTGCTCATACTTCTAAGGAAGGCAGCAGGCGCGCAACGTTCCCCTTGGGCA-
ATGCCCGAGGGCGTTAGGGGACATATGAATGCCTGCCC---ATT----GGGTGGGCAATT
CAAATGGGTCTGTTCTAAACA-GGCTCTCG-AGTAACAATTAGAGGACAAGTCTGGT---
------------------------------------------------------------
------------------------------------------------------------
------------------------------------------------------------
------------------------------------------------------------
------------------------------------------------------------
------------------------------------------------------------
------------------------------------------------------------
------------------------------------------------------------
------------------------------------------------------------
------------------------------------------------------------
------------------------------------------------------------
------------------------------------------------------------
------------------------------------------------------------
------------------------------------------------------------
------------------------------------------------------------
------------------------------------------------------------
------------------------------------------------------------
------------------------------------------------------------
------------------------------------------------------------
------------------------------------------------------------
------------------------------------------------------------
------------------------------------------------------------
------------------------------------------------------------
------------------------------------------------------------
----------------------------GCCAGCACCCGCGAATCTTCTGGATCCGCGGG
GAAAGCGCTGGGCGAAAGCCCAGTGCTAGTCGGG-TCCCC-ACGTAACTGTGTTTGTGGG
GGTAGCCTGGCGACACTGTCAAAGTGCGGGGAATTCCTTAGAGCCTTACACTACCAACCA
CGCGTTGAAAAGCGAAAAATGGGCAGTGCTTTCCCCCC-----TGTTGCGGGGGGGGA--
---AGCGCTTCCTCCGTGGGGCCATGGTTAACGACCTTGGAGGGTAACAACGTGTTCGGA
TTGGACGATCCGCAGCCAATCCCTTCAGCAAAGCAGGGCTTTCCAGCCTCGCT-AGCTGA
TGGGTGCAGTTCAAAGACTAGACGTCAGTGGGCAAAAAGGT-CC-----TTTCTCCGCAC
CCCCTCGTTCTGCGAGAGGGA-GCGAAAGGGACCC-TTGTCTAAGGTATAGTCCAGCCCG
CTGCGAAAGCAGACAGCCTGGGGAAAGGGG--CATAACACT--CCCCCG-AAGCAGGCTG
G-TCGTTCCCCCCCCCCTTCCCCCCCCCTGTGGGGGCCGGGGTGGGG-TTTCGAAGTGGA
ACAATCAAACG-------------------------------------------------
------------------------------------------------------------
------------------------------------------------------------
------------------------------------------------------------
------------------------------------------------------------
------------------------------------------------------------
------------------------------------------------------------
------------------------------------------------------------
------------------------------------------------------------
------------------------------------------------------------
------------------------------------------------------------
------------------------------------------------------------
------------------------------------------------------------
------------------------------------------------------------
--------------------------------------------GTAATTCCAGCTCTAA
TAGCATACGTTAAAGTTGTTGCGGTTAAAACGCTCGTAGTCGGC-TACAGACCGTCAGAA
GCTT-GAACCGGGAGCCTGGG---TC--TG--CTGCCTT--------TC-----------
----------------------------------GGGGCGCG-CCGGGTGACT--AGTGA
GGGCA-GGCGGCGGTCAAGCGTGCCTCAGGCT-------------GTGTC----TTC---
------------------------------------------------------------
--------GGAT-CCACAGGACC-------------------------------GGGTCT
TCC--TTCG--GGTTGGCCT----------------------------------------
------------------------------------------------------------
------------------------------------------------------------
------------------------------------------------------------
------------------------------------------------------------
------------------------------------------------------------
------------------------------------------------------------
------------------GGTTCGGCTTGGGGTGCCACTTACCATGATCAAACTGGCGTG
ATCAAAGCAGGTCGCT--TGATC-----------------TTGCACAGCGCAGCATGGCA
T-AAGTCAA-GCCGGTC-TGGCCTTC----CAAGCGGG----------------------
------------------------------------------------------------
------------------------------------------------------------
------------------------------------------------------------
---------GTCAGACTGGCA-GTAGC-GAAAGGGGTGTTCGAGGGTGACCGAATTGCCG
GGCGAGTGGTGAAATA-CGTTGACCCTGGCAAGTCGACCAAAGGCGAAAGCAGTCATCAA
GGGCACGCCCGTTGATCAAGAGCGAAAGTTAAGGGTTCGAAGACGATTTGATCTCGATGG
GGTCTGGTCGTTAAGAGTAGCATCGTAAGATGCTGCTAGTCAGCTTGTACTGGCAACACT
ATTAAATTGCGGGGACACCCTAAAGCTAGCACTACCAACCACGCGCTGAAAGGCGAAAAA
ATTACAGGCTACAATCCCATGCCATCAGGCTGGGGGGGGGCCAAGTACGTGGGGCCTGGG
ATAATGACCCAGGGTACGGTAAGAATGTGCTAGATACTGGTGATGTAGGCTAACCCCTTC
AATGGGGCCTGCATCAACCAACAATGGGCAATCTGCAGCCAAGTCCTAAAACAGCCAGTG
CCACATATCTAGCCTTTAAAAGCTGGGTGTCTGAGTCTAAGGCATGTTAGGGATGAAGTT
CACAGACTAAATGGTAGTGGGCAATGAGGGTAAGGTTCTCTTATCTAAATTGCTTAAGAT
ATAGTCGGGCCCCTGGGGAAACTCAGGGGGGGAGGAGGGTAATGGCACTTTCCATCTG--
------------------------------------------------------------
------------------------------------------------------------
------------------------------------------------------------
------------------------------------------------------------
------------------------------------------------------------
------------------------------------------------------------
------------------------------------------------------------
------------------------------------------------------------
------------------------------------------------------------
------------------------------------------------------------
------------------------------------------------------------
------------------------------------------------------------
------------------------------------------------------------
---------CAGATACCGTCGT-AGTGTTAACTATAAATGATACTGGCCAGGGATGGGAT
AT---TGTCCATCT----CGACTCTTCCTGGACCTTG-GAGAAATCA--GAGTCTCTGAG
TTCTGGGGGGAGTATGGTCGCAAGGCTGAAACTTAACGGGGTGCCTCCGGGTGCCTCTGG
GTGTCAAGAGTAGGCTGAAAATGTCCTGCTAGTCCGGCTGGGCTCGCAATCCGCCTTTGG
GTGGAGCATGGGCCCGGGTACCCGGGGAATTGACGCTGGTTATCCAGGGCAACACTGTCA
AATTGCTGGGACTCCCTAAAGCTCCTATTACCAAATGCGCGCTTAATAGGGGGAAAAATC
AAGGGGTATGACTCCCTAACGGGACGAGCTTTTTGCGCAGGGCCAGGGTAATGACCTCGG
GTATGGTGAAAACGTAGGAGATGAGGGCCTGGGACTAGCCTCCTGGGCCCGAAGAAATGG
GTAATCAGCAGCCAAGCTCGTTAATCACCCCTCGGGGTGAACGAGTGCAGTTCACAGGCC
AAATGTCAGTGGGCTCCTATAGCGCAACCTGCGAAAGCGGGGGGTGCTGGGGGCATAAGA
TATGGTCGGCCCCCCAGGGAAACCTGGGGGATCCAGCG----------------------
------------------------------------------------------------
------------------------------------------------------------
------------------------------------------------------------
------------------------------------------------------------
------------------------------------------------------------
------------------------------------------------------------
------------------------------------------------------------
------------------------------------------------------------
------------------------------------------------------------
------------------------------------------------------------
------------------------------------------------------------
----------------------------------------------------TAAAGGAA
TTGACGGAAGGGCAC-ACAAAGAGT-----------------------------------
------------------------------------------------------------
------------------------------------------------------------
------------------------------------------------------------
------------------------------------------------------------
------------------------------------------------------------
------------------------------------------------------------
------------------------------------------------------------
------------------------------------------------------------
------------------------------------------------------------
------------------------------------------------------------
------------------------------------------------------------
------------------------------------------------------------
------------------------------------------------------------
------------------------------------------------------------
------------------------------------------------------------
------------------------------------------------------------
------------------------------------------------------------
------------------------------------------------------------
------------------------------------------------------------
------------------------------------------------------------
------------------------------------------------------------
------------------------------------------------------------
-------------------------GGAACCTGCGGCTTAATTCGCTTTAGGCCGTTACA
GTGGCGATGAAAGTCGCTGCTAGTGGGGAGGTCTGACTTTACTGTTAGCCTTCCTGCGAC
ACCCTCAAACTGCGGGGAGTCCCTTAAGCTGTCCCTACCAAGCCCCACTTGAAAAGGTGT
GGGTGGCCCTGGAGAGAGACCAGGGGTAAGGTAACAACGGGCCAGATTGGGTTATCCGCA
GCCAAGCCCGTACCGGGGAGGGGCACTGGGGTCTTTGACCCTAGTGCCACCCCCTGCAGG
GTGCAGTTTACAGACTAGATGGGGGTGGGCTTAAGGGTGGCAACATCCTTTAAGCTTAAG
ATATAGTCGGGCCTTCCCTGAAAAGGGAACGTAGGGAAGAGGCATGCATATGCCAGAGCC
CTACGGTACCAGTTCTAGGACCTGGACTGGTATTGGACTAACCG----------------
------------------------------------------------------------
------------------------------------------------------------
------------------------------------------------------------
------------------------------------------------------------
------------------------------------------------------------
------------------------------------------------------------
------------------------------------------------------------
------------------------------------------------------------
------------------------------------------------------------
------------------------------------------------------------
------------------------------------------------------------
------------------------------------------------------------
------------------------------------------------------------
------------------------------------------------------------
------------------------------------------------------------
------------------------------------------------------------
------------------------------------------------------------
------------------------------------------------------------
-----------------------------------TAATTTGACTCAACACGGGGAAACT
CACCAGGTCCGGATACACGTATGAAAGACAAGCTGAAAGACTTTTCTCAATGATGTAAGT
GGTGGTGCATGGTCGTGGCTTCCGGGATGGCGACAGTGCCCGCTTAACTGCGGGTGCTAG
TGGTGATCAGGCCTGCTTTGGCTAGGGCCTGGTTGCTGCGACACTGTCAAAGTGCGGGGA
AACCCAGAATGGGCCACGGTACCGCTCTCGGTCTCGAAAGGGACCGCTAGAGCACCCCAG
GGGAAACCCTGGGGGTATGGTAATAACCCGTGGTCTTGGGCTATCTGCAGCCAAGTCCTA
AGGCATTCATGCGAGAGGGGGGGAACAGGGTGACGGGAAACAGGGAACGGCAGCTACCCC
GTCTGCCCCCCCCCCCCTCCTGGTTTGCTTGGGACCCATTTCAACAACAAATTGAGGGGG
GGCCCCTTTCCTTTCCCCTTTCCTCCGGGTTTTTCCAATGGGTTTGAACCAGGGGGGAAA
GGGGCCTTAAGGTAAATCCTGGCCCACCCGAAAGGGTGCCTAAAAAGGAAAGGAACTACC
CTTCCCGGAATTCTAGGAATTGAGGAACCAGGAATGGAACGGAGCGGGGGGGGGGTGCTT
AGCTAACACCCCCTTTCCCAATCCTGTCCCCTGCATCCTCATGGGAACAACAG-------
------------------------------------------------------------
------------------------------------------------------------
------------------------------------------------------------
------------------------------------------------------------
------------------------------------------------------------
------------------------------------------------------------
------------------------------------------------------------
------------------------------------------------------------
------------------------------------------------------------
------------------------------------------------------------
------------------------------------------------------------
------------------------------------------------------------
------------------------------------------------------------
------------------------------------------------------------
------------------------------------------------------------
------------------------------------------------------------
------------------------------------------------------------
------------------------------------------------------------
------------------------------------------------------TCTTAG
TTCGTGGAGTGGTTTGTCTGGTCTATTCCGATAACGAGCGAGACCCCGACGTTCCTAA-T
A-GGGGCGGC-AGCCCGGCTT--------------------------------------G
CC-TGGCCC----TCAC----GGGCTG-GGC-----------------------------
-------TCG---CTAGCAG-CCGCCTC--------------------------------
------------------------------------------------------------
-----------------------------AAACAATG-CTTCTTAGACGTATCAGA-GCC
GATAAGGTTCTTG-AAAT-GGGTTAATAACAGGT--------------------------
------------------------------------------------------------
------------------------------------------------------------
------------------------------------------------------------
------------------------------------------------------------
------------------------------------------------------------
------------------------------------------------------------
------------------------------------------------------------
------------------------------------------------------------
---------------------CAGTC-ATGCCCTTAGATGTTCTGGGCCGCACGCGCGTT
ACAATGGCATGCA---AAGAGAGTGCTCA--------------AAAGGG-----CGTTT-
------------------------------------------------------------
-------------------CCGCGGCC-------TACAGGTC-GTGGTAACCCCT-AGTC
CCTGC--CTT-GACTGGGACAGACTATT-GCAATTATTGGTCTCAAACGAGGAATTTTTA
GTAGTCGCAGGTCATCAGCCTGCGACGAATGCGTCCCTGCCCTTCGGTAACGAGGGGCAA
ACAGGGCCTGCCGTTTGGGGTGCCTTCACGGGTGCCCTAGGCGACAGGCCCTAGCAGCGA
ACCCCCCCTTCACTGGCAACGGAGAAGGGGGGGGGAACTGCAACACCATCAAATTGCGGG
GAACCCACTAATGGGTCTGGCTACCAAGCGTGCTTTAGAAATGAAGCACGCTATCCCTGG
GGAATTGAACCTCCCCACGGATGGGTTACAACGCTGGATCATGACGGCTCCTTCGGGAGC
TTGAAATGGGGCAACCTGCAGCCAAGTCCTACGGCTCTTCCCTGTCCCCCCGCTCCCCCT
GCTCGCTTCTGTAATGGAGGCGGACGGGGGAGAGGGGCGCGGGGCGAGGGTACGGATGCA
GTTCACAGACCAAACGGTGGTGGGTGGGTGGGGGGGGGAACCAGAACCACTCTGGCTTCC
CCCTTCCCCTGCTTAAGACATGGTCGTCTCCCTTTCCTCCCGCAAGGGAGGAACTGGGAG
CTAGGCAGGCATAGACAGAG----------------------------------------
------------------------------------------------------------
------------------------------------------------------------
------------------------------------------------------------
------------------------------------------------------------
------------------------------------------------------------
------------------------------------------------------------
------------------------------------------------------------
------------------------------------------------------------
------------------------------------------------------------
------------------------------------------------------------
------------------------------------------------------------
------------------------------------------------------------
---------------------------TTGTACACACCGCCCGTCGCTGCTACCGATTGG
GTTTTGCGGTTACGAGTTCGGAGA-CCGTGGCTAC-------------------------
-----------------------------------
>Lamproderma_columbinum_90_Lc1_HQ687198
------------------------------------------------TCCTAAAGACTA
AGCCATGCATGCCTTCGAATAG---GAGGAAGCAA-TTCTCTCTGAATCTGCGAACGGCT
CCGCAAACCAGTTGTAAACTAGAGTGAG---CTA-G-CTCAACG----------------
--TGACCT----------------------T--C---------------------GGGCT
G-----------------CAGT--AGGG-C------------------------------
---GAT-ATGGATACCCCTGGTAATTCTGAGGCTAATACAGGAC---CGC-AAAA-----
---------CTTGGTC--AA--CCGGGC----------------------------TTCG
---------------------------------GCCTGG-AA-GACTGAG---GGATGTG
TG----------ACCCTACGG------CTTGG----GTTTTAA---------CCAGG---
----AAGGGG-TGCACTTTC----------------------------------------
------------------------------------------------------------
------------------------------------------------------------
------------------------------------------------------------
------------AGGCCGC-GTTACAAA------GGA-----------------------
---TCAGACCC--------CCCTCC----------CTCG-----------GGAGGG----
---GGGACTGG-------------------------------------------------
------------------------------------------------------------
CCCCAG--CGGC-TCTT-ACTGTGTGCTTCTGACCTATCAACT--AGACGGCAGCTTAAA
GG-ACATGCTATGGTTACAACGGGTACAG-AGGATTAGGGTTCGATCCTGGAGAGTGGGC
CTGAGAGATTGCTCATACTTCTAAGGAAGGCAGCAGGCGCGCAACGTTCCCCTTGGGCA-
ATGCCCGAGGGCGTTAGGGGACATATGAATGCCTGCCC---ATT----GGGTGGGCAATT
CAAATGGGTCTGTTCTAAACA-GGCTCTCG-AGTAACAATTAGAGGACAAGTCTGGTGAG
ATCAACGCCAGATGTCATCATGCAAATGAAAAGCAACAAGCATTGTGGCACGTCCACACA
ACAAGTCAGGCTTAACCACTCTGAGCATACTGGAGCAAGATGACGAAGTAATTGTGAAAC
TTGATAAACGTGTACACGATCATATCAAGCGATCAGTTAAAGTAATCTGGCATTCACGTT
GCAAGGTCTGGCCATTTGTAAATAAACCTGATGAGTAAAAGATGCAAGTTGTTTGTTCAT
TTGTCTGAGGGCAGAAAATCAGAGATGAGAACTGATTGTACATTTGTAAATTGCAGGGAA
CACTGGGTAAGGGTCAGCTACGGCGGCTTGGGGGAATTTTAACTTCAAGTGCAGCAGGCA
GTATAGTGACTGTCGGATCGTAATAACGCTGACTCCGGCATGGGGGGGTTGTCCACCCCC
CCCCGTGGCTAGTAGCTCCTTCCTTCCCCCTTTCAGGGGGGAGGGGGGAGTGAAACCCAC
ACCACACCAGTCAATCCGCAGCCAAGCCACTACCCCTTCATTGGGAATGTGGAAGGTTCA
GAGACTATAATCGAGTGGGGGGTCTCCTTTGGGGGGCCTCTTAAGGATAGTCCACTCCCC
CCAGCATGGGGTCAGCTATAGTAGGGGGCTCTCACTCCTGAGACGGCTGAATCCTAAGAA
GCCTAACTAAATGCCTGGAAGAGATGGTACTATAGG------------------------
------------------------------------------------------------
------------------------------------------------------------
------------------------------------------------------------
------------------------------------------------------------
------------------------------------------------------------
------------------------------------------------------------
------------------------------------------------------------
------------------------------------------------------------
------------------------------------------------------------
------------------------------------------------------------
------------------------------------------------------------
------------------------------------------------------------
----------------------------GCCAGCACCCGCGAAACCCAATTGGATTCCGC
GGGGAAAGTGTACTAATAAAGCCTATGCTAGTCAGGTCCCACTAGGGCATGTGTGGGGTA
GCCTGGCAACATCATCAAATTGCGGGGAGTTCCTAAAGCTATCGTAACCAACTGCGCGCC
GAAAGGCGGAAAAATTGTCGGCATTATTACCTCTGTTAAGGGGGAGTCGGGCACGCAGGG
CCAGGGTAATGACCTCGGGTATGGTAAAATCACGATAGATTAGTAGGGCAGTAGGTAGCC
AAACTAGGCAGGGAGGGAGTAACAAGCTAAGGAGCTAAGTGCTTTGCACAAAGCTTTCTT
ACACTGTCACTCCCAGTCCACCTGTCTGATCTAGGCAGGGAGGGGGTAACAAGCTAAGGA
GGCAAGTGCTTGCACAAGCTTCCTTACACTGTTACTTCCAGTCCACCTTTACTAGTCTAC
TGCTTTACTGAATGGATAATCCGCAGCCAAGCTCGTAAGCCACTTGCTTCCTGTTCCCTG
TTAGGGTCAGGACCTGAGGGCACGAGTGCAGTTCAGAGACTAAATGGTGGTGGGTGCTAA
ACCCTAACCCTAACCCTTTTCAAGGGGAAGGGGAGGGGGGCAGTGCATAAGATATAGTCC
GGCCACTGTGAAAGCAGGCCAGCTGAATAGGGGGGAACCATGCACCCTCTGAAGCAGCTG
GGCCCCCTTAACCGGGGGTGGATCTATCG-------------------------------
------------------------------------------------------------
------------------------------------------------------------
------------------------------------------------------------
------------------------------------------------------------
------------------------------------------------------------
------------------------------------------------------------
------------------------------------------------------------
------------------------------------------------------------
------------------------------------------------------------
------------------------------------------------------------
------------------------------------------------------------
--------------------------------------------GTAATTCCAGCTCTAA
TAGCATACGTTAAAGTTGTTGCGGTTAAAACGCTCGTAGTCGGC-TTTAGACCGTCAGAA
GCCT-GATCAGGAAACCCAGGA--CC--TG--CA-CCTT---------------------
----------------------------------CGGGAGCG-CTGGGGGACT--AGTGA
TGGTG-GGCGGCGGTCAAGTGTGCCTTGGGCT-------------GTGTC----TTC---
------------------------------------------------------------
--------GGAT-TCACAGGGTT-------------------------------AGGTCT
ACC--TTCG--GGTAGGCTT----------------------------------------
------------------------------------------------------------
------------------------------------------------------------
------------------------------------------------------------
------------------------------------------------------------
------------------------------------------------------------
------------------------------------------------------------
------------------GGCTCGGCCTAAGGTACCACTTACCATGACCAAACTGGAGTG
ATCAAAGCAGGTCATT--TGATC-----------------TCGTACAGCGCAGCATGGCA
T-AAAACAG-GCCAGCC-TAGTCTTCC---CAAGCAGG----------------------
------------------------------------------------------------
------------------------------------------------------------
------------------------------------------------------------
---------ACTAGGTTGGCA-GGAGC-AAAAGGGGTGTTCGAGGGTGACCGAATTGCCG
GGCGAGTGGTGAAATA-CGTTGACCCTGGCAAGTCGACCAAAGGCGAAAGCAGTCATCAA
GGGCACGCCCTTTGATCAAGAGCGAAAGTTAAGGGTTCGAAGACGAT-------------
------------------------------------------------------------
------------------------------------------------------------
------------------------------------------------------------
------------------------------------------------------------
------------------------------------------------------------
------------------------------------------------------------
------------------------------------------------------------
------------------------------------------------------------
------------------------------------------------------------
------------------------------------------------------------
------------------------------------------------------------
------------------------------------------------------------
------------------------------------------------------------
------------------------------------------------------------
------------------------------------------------------------
------------------------------------------------------------
------------------------------------------------------------
------------------------------------------------------------
------------------------------------------------------------
------------------------------------------------------------
------------------------------------------------------------
---------CAGATACCGTCGT-AGTCTTAACTATAAATGATACTGGCCGGAGATGGGAT
AT---TGTCCATCT----CGACTCTTCCTGGATCTTG-GAGAAATCA--GAGTCTCTGAG
TTCTGGGGGGAGTATGGTCGCAAGGCTGAAACT---------------------------
------------------------------------------------------------
------------------------------------------------------------
------------------------------------------------------------
------------------------------------------------------------
------------------------------------------------------------
------------------------------------------------------------
------------------------------------------------------------
------------------------------------------------------------
------------------------------------------------------------
------------------------------------------------------------
------------------------------------------------------------
------------------------------------------------------------
------------------------------------------------------------
------------------------------------------------------------
------------------------------------------------------------
------------------------------------------------------------
------------------------------------------------------------
------------------------------------------------------------
------------------------------------------------------------
----------------------------------------------------TAAAGGAA
TTGACGGAAGGGCAC-ACAAAGAGTAAGCTTCGGTTCTGCTCTTAATAGGGGGTGAGGCT
AAGTGTGAGTCTCAATGACAAGCTCCCTAAGTGGTCTTTAACTAGGCTGCAACACCATCA
AATTGCGGGGAAATCCTAAAGCTCCAGTCACCAAGTGCTGTCCGAAAGGGCAGCATGGCA
TTGTCTAATGAGGTAATAGTACTGGAGATGTTACAATGGATCACCTGCAGCCAAGCCCGT
ACAGGGAGGATTAGTAAGGTAAGGGGGGACCCTGCCTGAATAACCCTCCCCAGGGTGCAG
TTCAGAGACTAAAGGGTGGTGGGTGGGCCTTTCACGGGACCTGCTTAAGGTATAGTCCAT
TCCTGACTGAAAGGTTGGGGTTTATGGCCAGCACAAGCTTTCTTATACTGTTACTCCCAG
TCCACCTATTCTGATCTAGGCAGGGAGGGGGTAACAAGCTAAGAAGGTAAGTGGCTTACA
CAAGCTTTCTTAGCCCTGTTACTCCCAGTCCACCTATCCTGATCTAGGCAGGGAGGGAGT
AACGAGCTAAGGAGGTAAGTGCTTACACAAGCTTTCTTAGCCCTGTTACTCCCCAGTCCA
CCTTTTCTACTAAACTAGGCAGGGAGGGGGTAACAAGCTAAGGAGGTAAGTGCTTGCACA
AGCTTTCTTACACTGTTACTCCCCAGTCCACCTTCTCTACTAGACTAGGCAGGGAGGGGG
CAACAAGCTAAGGAGGTAAGTGCTTACACAAGCTTTCTTAGCCCTGTTACTTCCCAGTCC
ACCTTTTCTAACCAACTAGGCAGGGAGGGAGTAACAAGCTAAGGAGGTAAGTGCTTATAC
AAGCTTTCTTACACTGTTACTTCCAGTCCACCTTTTCTACTAAACTAGGCAGGGAGGGGG
TAACAAGCTAAGGAGGTAAGTGACTTGTGCCTTGCACAAGCTTTCTTACACTGTTACTTC
CAGTCCACCTTTACTAGGCAGGGAGGGAGTAACAAGCTAAGAAGGTGAGTGCTTGCACAA
AGCTTTCTTACACTGTTACTTCCAGTCCACCTTTTCTAACCAATTAGGCAGGGAGGGGGT
AACAAGATAAGGAGGTAAGTGATTTGTGCATTGCACAAGCTTTCTTACACTGTTACTCCC
AGTCCACCTTTTCTACTAAACTAGGCAGGGAGGGAGTAACAAGCTAAGAAGGTAAGTGCT
TTGTGCAAAGCTTTCTTATGCTATTACTCCCCAGTCCACCTTTTTCCTAGTAAACTAGGC
AGGGAGGGGGTAATGAGCTAAGGAGGTAAGTGCTTACACAAGCTTTCTTTGCCCTGTTAC
TCCCCCAGTCCACCTTTTCTACTAAACTAGGCAGGGAGGGGGGGGTAAGCAAGCTAAGGG
AGGTAAGTGTTTTGTGTAAATAAAGGGAACCTGCGGCTTAATAGCTAGGTCGCAAAAGTC
GACAGTAGAAGTACACAGTTTGCTTGAACCAATAAGGTAGCTGATTATGGAGTGGTAATC
TTATAGAATTCCTAGAATTACTACATTTGTTTAAGGCAAATATGGAGGAATTTGTATATA
AAATAAAAAATTGATTCAAAGTAAACTGTGTCCTTTTATTGTTTTATCGGCTAGTCGATC
CCCCCAGCAAGGGTTGAGTGGGGGGCGGCGAGACAACCTGGTACGGGGGAACTCTGTCCT
TTCGGGGCTCCAGACAATCTCGTGGCGAGCTACCAGAGAGTAATTTCTGGATAGCCGTCG
TAACGCATGCTAAGGTGTCGGGTGTCCTAGGAGCGATCTTAGGATGTCTTAAGGTACATG
CTACTCCCACCCGTGAGGGTGTTTCCTGCTTGAGCTCTCAACCAGCAAAAGCAGGGGAAG
CTGTTGAGGCCCAGACTAAATCCTGGGAAGAGGCTGGTACCAAGG---------------
------------------------------------------------------------
------------------------------------------------------------
------------------------------------------------------------
------------------------------------------------------------
------------------------------------------------------------
------------------------------------------------------------
------------------------------------------------------------
------------------------------------------------------------
------------------------------------------------------------
------------------------------------------------------------
------------------------------------------------------------
------------------------------------------------------------
------------------------------------------------------------
------------------------------------------------------------
------------------------------------------------------------
------------------------------------------------------------
------------------------------------------------------------
-----------------------------------TAATTTGACTCAACACGGGAAAACT
CACCAGGTCCAGATACGCGCATGAAGGACAAGCTGAAAGACTTTTCTCAATGATGTAAGT
GGTGGTGCATGGTCGT--------------------------------------------
------------------------------------------------------------
------------------------------------------------------------
------------------------------------------------------------
------------------------------------------------------------
------------------------------------------------------------
------------------------------------------------------------
------------------------------------------------------------
------------------------------------------------------------
------------------------------------------------------------
------------------------------------------------------------
------------------------------------------------------------
------------------------------------------------------------
------------------------------------------------------------
------------------------------------------------------------
------------------------------------------------------------
------------------------------------------------------------
------------------------------------------------------------
------------------------------------------------------------
------------------------------------------------------------
------------------------------------------------------------
------------------------------------------------------------
------------------------------------------------------------
------------------------------------------------------------
------------------------------------------------------------
------------------------------------------------------------
------------------------------------------------------------
------------------------------------------------------------
------------------------------------------------------TCTTAG
TTCGTGGAGTGATTTGTCTGGTCTATTCCGATAACGAGCGAGACCCCGACGTTCCTAA-T
A-GGGGTGAC-AGCCCGGCTT--------------------------------------G
CC-TGGCCC----GCAA----GGGTTG-GGC-----------------------------
-------TCG---CTAGCAG-TCACCTT--------------------------------
------------------------------------------------------------
-----------------------------TATCAA-G-CTTCTTAGACGTATCAGA-GCC
GATAAGGTTCTTG-AAAT-GGGATAATAACAGGT--------------------------
------------------------------------------------------------
------------------------------------------------------------
------------------------------------------------------------
------------------------------------------------------------
------------------------------------------------------------
------------------------------------------------------------
------------------------------------------------------------
------------------------------------------------------------
---------------------CAGTC-ATGCCCTTAGATGTTCTGGGCCGCACGCGCGTT
ACAATGGCATGCT---AAGTGAGTGCTCA--------------AAAGGG-----CGTTT-
------------------------------------------------------------
-------------------CCACGGTC-------TATAGGCC-GTGGTAACCCCT-AGTC
CCTGC--CTT-GACTGGGATAGATTATT-GCAAATATTGGTCTTTAACGAGGAATTTTTA
GTATTCGTAGGTCATTAACCTGCGAAGAATGAGTCCCTGCCCT-----------------
------------------------------------------------------------
------------------------------------------------------------
------------------------------------------------------------
------------------------------------------------------------
------------------------------------------------------------
------------------------------------------------------------
------------------------------------------------------------
------------------------------------------------------------
------------------------------------------------------------
------------------------------------------------------------
------------------------------------------------------------
------------------------------------------------------------
------------------------------------------------------------
------------------------------------------------------------
------------------------------------------------------------
------------------------------------------------------------
------------------------------------------------------------
------------------------------------------------------------
------------------------------------------------------------
------------------------------------------------------------
------------------------------------------------------------
---------------------------TTGTACACACCGCCCGTCGCTGCTACCGATTGG
GTTTTGCGGTTACGAGTTCGGAGA-CTGTGGCTAT--------CGTCTGCCTTCGGGTAG
GTGAGAA---CCGTGGT--TAAAGTTC-TAATTACCGC
>Lamproderma_columbinum_106_Lc2_HQ687196
------------------------------------------------TCCTAAAGACTA
AGCCATGCATGCCTCCGAATAA---GAGGAAGCAA-TTCTCTCTGAATCTGCGAACGGCT
CCGCAAACCAGTTGTAAACTCGAGTAAG---CTA-G-TCCAAGG----------------
--CAGCCT----------------------TCAC---------------------GGGCT
T-------------------CTC-TGGG-C------------------------------
---GAT-ATGGATACCCCTGGTAATTCTGAGGCTAATACAGGAC---CGC-AAAC-----
---------CTTGGCT--GA--CCGGGC----------------------------TTAG
---------------------------------GCCTGG-GA-GGCTGAG---GGAGGTG
TG----------ACTCTATGG------CTTGG----GTTTA-----------CCGGG---
----AAGGGG-TGCACTTTC----------------------------------------
------------------------------------------------------------
------------------------------------------------------------
------------------------------------------------------------
------------AGACCGC-GCTACCAAA-----GGA-----------------------
---TAGGACCC----TT--GGCTCT----------CTCG-----------GGAGTC-CAG
---GGGGCCCG-------------------------------------------------
-----------------------------------------------------------A
CCCCAG--CGGC-TCTT-ACTGTGTGCTTCTGACCTATCAACT--AGACGGCAGCGTAAA
GG-ACATGCTATGGTTACAACGGGTACAG-AGGATTAGGGTTCGATCCTGGAGAGTGGGC
CTGAGAGATTGCTCATACTTCTAAGGAAGGCAGCAGGCGCGCAACGTTCCCCTTGGGCA-
ATGCCCGAGGGCGTTAGGGGACATATGAATGCCTGCCC---ATT----GGGTGGGCAATT
CAAATGGGTCTGTTGTAAACA-GGCTCTCG-AGTAACAATTAGAGGACAAGTCTGGTCCC
AACACCCGCCAAAGGGGGGGGAACGGAGTGCCGCCGTTCAATCCTCCTTACACGTGCTTC
TGGAATCGCACAAGCAAAGCCCTTTGATTGCTAGTGCCATGGGTAAGGACTACCAGGACC
GGGCTCTGTGTAACGAAAACAGCAGGAGGTGTAGTACCAGGCGCCAGTTGTTTGCAGTCA
CCCTTTTTTTTCCTTTCTACCAAGGCCTTTAAGGCTTTCCACCCCCCCCCATGGGTAAAG
GGGGGGGGGGGAACTAAAGGGGCCAGGGAATGGGGGGAAGTTTTAAAGGGCTGGCTCCCT
GCAGAAAACCAGGATAAGCCCTGGTTGTACACTTGTAAATTGCAGGGAAAGCCTAGTAAG
AAAATGCCACCGCGGTTAAAGGGTTACCCGTTAATGCAGCAGGTAAAGTAATGGTTACTA
GATGGTAAAAGCGCTCTTCCGAGGGCGGGGGGGGGTTCGCCCCCCCTTTGCACCGGGGTG
GTGCAACCTCCCCAGGCCAATCCGCAGCCAAGTACTCTCGTGAGACATTGATTCCTAAGC
GAGGTAAAGGTTCAGAGACTATAATCGAGTGGGGCTTTTTGTTTTAAAGAGGGAAAAGGA
AAAGGGCTTTAAAGGAACTGGGCTTTAGTCCTTTAAGGGACTCCTTTAAGGGACTGGGTT
TTAGTCCTTTAAGGGATCCTTTGAAGAGTCAGGGGGGGGGGTCTATGCCGGCTCGCAACT
GACCCTTTAAGCCCTGGGAACTTCCTTCTATAAGGGCCTTAAGGGATAGTCCACTCCCCC
CAGTAATGGGGCCACGGGAAGTACGGGGAATTACTTAACCCCTGGAGGCACCGTGGGTCT
AGATCCTGACGGAAATGGCTGGGGGAAGGACGGTAACCCTGG------------------
------------------------------------------------------------
------------------------------------------------------------
------------------------------------------------------------
------------------------------------------------------------
------------------------------------------------------------
------------------------------------------------------------
------------------------------------------------------------
------------------------------------------------------------
------------------------------------------------------------
----------------------------GCCAGCACCCGCGAAACCGTAAAGGAATCCGC
GGGGAAAGTGCTTGTTTAATAACTTTGCTAGTCGAGTCTTACAAGGGCATGAGTAAGAGG
GAATACTCGGCGACCTTACCAATTGCGGGGAAGTCCTAAAGCCACTGTAACCAACTGCGC
GTTGAAAAACGGAAAAATTGCTGGCATTATTACCTCTGTACAGGGGGAGTCAGGCACGCA
GGGCCGGGGTAATGACCTTGGGTACGGTAAAATCACAGTGGATTGGGCTGATTCAGTAAA
GGCTAAAGGCAGGCGTCACGGCCTTTAGCCAATGCTAAGCCAGACTGAATGGGTTGTCTG
CAGCCAAGCTAGTAAAGCCACTTGCTCCCTGTTCCCTGTTAGGGTCAGGACCTGAGGGCT
TTAAGGCTTGGCTGCAGACAGCCTGCTCGGGGCTAATTAAGCATTGGCTAAAGGCTTTAA
TGCTTGTCTTTAGCCAATACTGAGTCAGACCAAATGGGTTATTCGCAGCCAAGCTTGTAA
AGCCACTTGCTCCCTGTTCCCTGTTAGGGTCAGGACCTGAGGGCTTGAGTGCAGTTCAAA
GACTAAAACGGTAGTGGGTGCTGCCTTTGCTCTCCCCCCCCCCCCTTTTCCCCGGGCCCC
TTTTCCCTTTAAAGGGGGAAAAAGGCCCCGGGGGAAGGGGGGGGGGGGAGAGAGCAAAGG
CTGTGCTTAAGATATAGTCCAAGCCACTGTGAAAGCAGGCCAGCCGAACAAGGGGGACAC
ATGACCCCCCCCTGAAGCGACTGGGCCTTTGCCCTCCCCCCTGTGAGTAAAGGGGAGAGG
GCAAGGGTGGATCCTTTTAAATCG------------------------------------
------------------------------------------------------------
------------------------------------------------------------
------------------------------------------------------------
------------------------------------------------------------
------------------------------------------------------------
------------------------------------------------------------
------------------------------------------------------------
------------------------------------------------------------
------------------------------------------------------------
--------------------------------------------GTAATTCCAGCTCTAA
TAGCATACGTTAAAGTTGTTGCGGTTAAAACGCTCGTAGTCGGC-TACAGACCGTCAGAA
GCCT-GATCCGGGAATCCAGGA--CC--TG--CT-CCTT---------------------
----------------------------------CGGGAGCG-CTGGAGGACT--AGTGA
CGGTG-GGCGGCGGTCAAGTGTACCTTGGGCT-------------GTGTC----TTC---
------------------------------------------------------------
--------GGAT-CCACAGGGCTT-------------------------------GGCTT
GCC--TTAG--GGCAGACC-----------------------------------------
------------------------------------------------------------
------------------------------------------------------------
------------------------------------------------------------
------------------------------------------------------------
------------------------------------------------------------
------------------------------------------------------------
-----------------TGGCTCGGCCTGGGGTGCCATTTACCATGACCAAACTGGCGTG
ATCGAAGCAGGTCATT--CGATC-----------------TCGTACAGCGCAGCATGGCA
T-AAGGGGG-GCTGGCC-CGGTCTTCT---CAAGCAGG----------------------
------------------------------------------------------------
------------------------------------------------------------
------------------------------------------------------------
---------ACTGGGCTGGCA-GAAGC-AAAAGGGGTGTTCAAGGGTGACCGAATTGCCG
GGCGAGTGGTGAAATA-CGTTGACCCTGGCAAGTCGACCAAAGGCGAAAGCAGTCATCAA
GGGCACGCCCGTTGATCAAGAGCGAAAGTTAAGGGTTCGAAGACGATTTGACAGGGGTAA
AGTCTGGTCGTTTAAAGTGGTCCTGTAAGGGACTGCTAGTCACGTAACAGTGGCGACATT
ACCAAATTGCAGGGACACCCTAAAGGCTCAGCTACCAAGCCCTTGTTTGAAAAGGCAAGG
GTGGCCTGGGAGAGAGACCCAGGGTAAGGTTACAACGCTGAGTATGAAGGCTTTAAAGGG
AGGCAAACAGAGGACTGTTTTTCCATGAAGGGGGTGAGAACGCCGCCTGTTGCCTTTCCT
TAAAGGCTTGAAATGGGCAATCTGCAGCCAAGTCCTAAGGCTCCTGAGTACGCTGGGCTT
GGTCTTTACCTGTCTTTATCCTTGTTTCCTTCATCACCCACCCCTTTAGGGTAAAGGGGG
GTGGAACAGGGAGGCTTAGAGGCAGGTCAAGACCTTGTCCTGGGGTTCCCAGGGGTACGG
ATGCAGTTCACTGACTAAATGGTTGTGGGTGGGAGGGGGGGGGGGCCTTTCATTAGGCCT
CCTTCTTGTCCTGCTTAAGATATAGTCGATCCCTGATGAAAGTTGGGGGGTTTCTG----
------------------------------------------------------------
------------------------------------------------------------
------------------------------------------------------------
------------------------------------------------------------
------------------------------------------------------------
------------------------------------------------------------
------------------------------------------------------------
------------------------------------------------------------
------------------------------------------------------------
------------------------------------------------------------
------------------------------------------------------------
------------------------------------------------------------
---------CAGATACCGTCGT-AGTCTTAACTATAAATGATACTGGCCAGGGATGGGAT
AT---TGTCCATCT----CGACTCTTCCTGGATCTTG-GAGAAATCA--GAGTCTTTGAG
TTCTGGGGGGAGTATGGTCGCAAGGCTGAAACTTTAAAGGTGTATATATTGTAAATAAAA
AGTGCACATGGGTTTCAAAAACAGAGCTGAAAGGCTTCTGTTAGTTCTAGACTCTCAGGG
CGCAAGCCTTTGGGAGCCTGGGGCGACACTGTCAAATTGCTGGGACATCCTAAAGCTTTC
TCTACTACCCACGCGTCGAAAGGCGGAAAAATCAGCAGGTCCCCCGGGGAGGCCCTGCTG
CGTGTGGAACCAGGGTAATGACCTCGGGCACAGTAAAAACGAGAAAGATGAGGTTGCTTA
AGGCTTTTTAAAAGGCCTGAGGCAGCTTAAATGGGCAATCAGCAGCCAAGCCCGCGATAA
TTGTACCTCTTTACTGAGGTGCTAGCGGGTGCAGTTCACGGGCCAAATGGCAGTGGGTGC
CTTTACTCCCCCTCTCTGCAGGGAGGAGCAAAGGTGCTTAAGATATGGTCGGCCCCCCAG
CGAAAGCTGGGGGATAAAGCG---------------------------------------
------------------------------------------------------------
------------------------------------------------------------
------------------------------------------------------------
------------------------------------------------------------
------------------------------------------------------------
------------------------------------------------------------
------------------------------------------------------------
------------------------------------------------------------
------------------------------------------------------------
------------------------------------------------------------
------------------------------------------------------------
----------------------------------------------------TAAAGGAA
TTGACGGAAGGGCAC-ACAAAGAGT-----------------------------------
------------------------------------------------------------
------------------------------------------------------------
------------------------------------------------------------
------------------------------------------------------------
------------------------------------------------------------
------------------------------------------------------------
------------------------------------------------------------
------------------------------------------------------------
------------------------------------------------------------
------------------------------------------------------------
------------------------------------------------------------
------------------------------------------------------------
------------------------------------------------------------
------------------------------------------------------------
------------------------------------------------------------
------------------------------------------------------------
------------------------------------------------------------
------------------------------------------------------------
------------------------------------------------------------
------------------------------------------------------------
------------------------------------------------------------
------------------------------------------------------------
-------------------------GGAACCTGCGGCT----------------------
------------------------------------------------------------
------------------------------------------------------------
------------------------------------------------------------
------------------------------------------------------------
------------------------------------------------------------
------------------------------------------------------------
------------------------------------------------------------
------------------------------------------------------------
------------------------------------------------------------
------------------------------------------------------------
------------------------------------------------------------
------------------------------------------------------------
------------------------------------------------------------
------------------------------------------------------------
------------------------------------------------------------
------------------------------------------------------------
------------------------------------------------------------
------------------------------------------------------------
------------------------------------------------------------
------------------------------------------------------------
------------------------------------------------------------
------------------------------------------------------------
------------------------------------------------------------
------------------------------------------------------------
------------------------------------------------------------
-----------------------------------TAATTTGACTCAACACGGGAAAACT
CACCAGGTCCTGATACGCGAATGAAGGACAAGCTGAAAGACTTTTCTCAATGATGTAAGT
GGTGGTGCATGGTCGT--------------------------------------------
------------------------------------------------------------
------------------------------------------------------------
------------------------------------------------------------
------------------------------------------------------------
------------------------------------------------------------
------------------------------------------------------------
------------------------------------------------------------
------------------------------------------------------------
------------------------------------------------------------
------------------------------------------------------------
------------------------------------------------------------
------------------------------------------------------------
------------------------------------------------------------
------------------------------------------------------------
------------------------------------------------------------
------------------------------------------------------------
------------------------------------------------------------
------------------------------------------------------------
------------------------------------------------------------
------------------------------------------------------------
------------------------------------------------------------
------------------------------------------------------------
------------------------------------------------------------
------------------------------------------------------------
------------------------------------------------------------
------------------------------------------------------------
------------------------------------------------------------
------------------------------------------------------TCTTAG
TTCGTGGATTGATTTGTCTGGTCTATTCCGATAACGAGCGAGACCCCGACGTTCCTAA-T
A-GGGGTGAC-AGCCCGGCTT--------------------------------------G
CC-TGGCCC----GCAA----GGGCTG-GGC-----------------------------
-------TCG---CTAGCAG-TCACCTC--------------------------------
------------------------------------------------------------
-----------------------------AATCAA-G-CTTCTTAGACGCATCAGA-GCC
GATAAGGTTCTTG-AAAT-GGGTTAATAACAGGT--------------------------
------------------------------------------------------------
------------------------------------------------------------
------------------------------------------------------------
------------------------------------------------------------
------------------------------------------------------------
------------------------------------------------------------
------------------------------------------------------------
------------------------------------------------------------
---------------------CAGTC-ATGCCCTTAGATGTTCTGGGCCGCACGCGCGTT
ACAATGGCACGTA---TAGTAAGTGCTTT--------------AAAGGG-----CGTTC-
------------------------------------------------------------
-------------------CCACGGTC-------TGTAGGCC-GCGGTAACCCCT-AGTG
CTTGC--TAT-GACGGGGCTAGATTATT-GCAATTATTGGTCTTAAACGAGGAATTTTTA
GTAGTCATCGGTCATTAACCTGTGACGAATGAGTCCCTGCCCTGAGCCGTTAGGCAAGGG
GCTTAAAGGGGCAGTGTAAGCTGCGCCTAGTCCAAAGGAATCCAAGGCTTTGCTCCTTAC
TGGTTCTTACTCAGGTGACCTGCGCTTTCACCGGCACAGGGAGCAGGAATCAGGGGGGGA
GCAGGCAAAGGAACCCTTTAGGCAACACCTTCAAATTGCAGGGAGTCCCTTAGAGCTTAA
ACCTACCAACTATGCGCCGAAAAGACGAAAAAAATGCCGTAGCCTTGCTTGTCTCCTTGC
CCTGTGAAAGGCAAGGGGGCGGGCAAAAGCTATTGCCATAGGGCCAGGGGTAATTACCCT
GGGTACGGTAAAAATGGTTTAAGATTGGGTTACCGGCAGCCAAGCCCGTATAGGAGAGAC
TATTAAGGCTAAAAGGGAGGGCAAACCCTTTTGCCCTTAATAAGCTTTCCCAGGGTGCAG
TTCACTGGCTAAACGTAGGTGGGTGAGAGCAGGCAGGAACCCTTTAACCCTCCCCTGGGT
TGAGGATTCCTGGCTGCTTCTTGCTTAAGATATAGTCGAATCCCCTAGCGGGGCCAGGGT
CATCCG------------------------------------------------------
------------------------------------------------------------
------------------------------------------------------------
------------------------------------------------------------
------------------------------------------------------------
------------------------------------------------------------
------------------------------------------------------------
------------------------------------------------------------
------------------------------------------------------------
------------------------------------------------------------
------------------------------------------------------------
------------------------------------------------------------
---------------------------TTGTACACACCGCCCGTCGCTGCTACCGATTGG
GTTTTGCGGTTACGAGTTCGGAGA-CTGTGGCTAT--------TGTCTGCCTTCGGGTAG
GTGAGAA---CCGTGGT--TGAAGTTC--------
>Lamproderma_columbinum_94_Lc4_HQ687199
------------------------------------------------TCCTAAAGACTA
AGCCATGCATGCCTTCGAATAA---GAGGAAGCAA-TTCTCTCTGAATCTGCGAACGGCT
CCGCAAACCAGTTGTAAACTCGAGCAAG---CTA-G-CCTGGGG--A-------------
--TGGCCC----------------------TCAC---------------------GGGCT
G----------------AC--CC-TGGG-C------------------------------
---TAC-AAGGATAACCCTGGTAATCCTGAGGCTAATACATGAG---CGT-AAAC-----
---------CCTGGGA--GA--CTGGGCC---------------------------TTCG
--------------------------------GGCCTGG-GA-TCTTAGG---GGGCGTG
CG----------AGTTGA-GG------CTTGG----GTTTTG----------CTGGG---
----AAGGGG-TGCACGTCC----------------------------------------
------------------------------------------------------------
------------------------------------------------------------
------------------------------------------------------------
------------GGACCGC-GTTACAAA------GGA-----------------------
---CTGGCTGC--------TCCTCCTCCTTGCCCTCTCG-GGGGTGGGGGGGGGTT----
---GTGGTTGG-------------------------------------------------
------------------------------------------------------------
CCCCAG--CGGC-TCTT-GCTGTGTGCTTCTGACCTATCAACT--AGATGGCAGCATAAA
CG-ACATGCTTTGGTGACAACGGGTACAG-AGGATTAGGGTTCGATCCTGGAGAGTGGGC
CTGAGAGATTGCTCATACTTCTAAGGAAGGCAGCAGGCGCGCAACGTTCCCCTTGGGCA-
ATGCCCGAGGGCGTTAGGGGACATATGAATGCCTGCCC---ATT----GGGTGGGCAATT
CAAATGGGTCTGTTCTAAACA-GGCTCTCG-AGTAACAATTAGAGGACAAGTCTGGTACG
ACAAAGGAAGGGGTGGCAAAGAACCCCCCCCCTGGTGCCGACTGCTGGCTGGGTCTGGTT
CCCCCCCGGGGGAGGCTGGGCTTGCTGGCAGATTGGCTAAAGGGGGGGCTACTGAGCCCA
ATCAGAGGTCATTACATCCGTAAATTGCAGGAAAAGCCTTGACAAGGAAGGAGCCCCCGC
GGCTGAGGGAGGCGACTCTCCAGCGCAGCAGGTAACCGTAACGGGTTACTGGATGGTAAC
AGCGCTCTTTCCAGTGGGGTTGGGTCTGGGGTCATTGAAGCCAAGCATGGGTAGGCATAC
CCTGCTAGCCGACGCGACCCTTGCCCAGCCCTCTCGAGGCCAACCCGCAGCCAAGCCTTC
TCGCTGGACATTGATTCAAAAAGCGAGAGGGAAGGTTCAGAGACTATAATCGGGTGGGGC
TAAGCTGCCTTCTCCTCCTCGCGGGGAACGGGGGCAGCAAAAAAAGCCTTAATGGATAGT
CCACTCCCCCCAGCAATGGGGCCACGGGAAAGTATGGGCGGAGGACGGGACGGGGACGGG
GGGGGGTGCCTGGGCACAGGCATCCTCTCCCCCCCCCCCCTCTGACCAGAGGCACCGTGG
GTCTAGATCCCAGGCACAAATGCCTGGGGGAAGGTGGTTTTGGAAGG-------------
------------------------------------------------------------
------------------------------------------------------------
------------------------------------------------------------
------------------------------------------------------------
------------------------------------------------------------
------------------------------------------------------------
------------------------------------------------------------
------------------------------------------------------------
------------------------------------------------------------
------------------------------------------------------------
------------------------------------------------------------
------------------------------------------------------------
------------------------------------------------------------
----------------------------GCCAGCACCCGCGAAACCCAGTAAATGGGTTC
CGCGGGAAAGCGTATGGGTAACAGCCCGATGCTCGTGGGCTCTGCTTTGCCAAAGCAGGG
CCTACGACACTGTCAAATTGCAGGGAAGTCCTAAAGCCAGGCACTACCAACCACGCGTCG
AAAGGCGGAAAAATCGGCTAGATAGCCCCCAAAGCTCGGGGGCAGGAGGCTGCGTGGGGC
CCAGGGTAACAACCTGGGGTACGGTAAAAATGTGCCTGGATGGAGTCAGGGTCTCTTCTC
GCCAGAGAGGAGACCTTGTTGACAATGGATCACCCGCAGCCAAGCCCGTACAGGCGAGGA
TTAGTAAGGCCAGGGGGCACCCCGGCCTGAAATCCCTCGCCCAGGGTGCAGTTCAGAGAC
TAAACGGCAGTGGGTGGGGCTTCTTCGGGAGCCTTGCTTAAGATATAGTCCAGCCTCCTG
GTAAGACCAGGCTGGCCTGCGATAACAGGGGAGAGAGGGGGGGGGGTGTGCAAACCTTTC
CCTTTTGGCCCCCTTTTAACAAGGTGGGTTGCCCCCTTACAAGGGCGATTGGATATAAAA
AAAAAAGCGATATG----------------------------------------------
------------------------------------------------------------
------------------------------------------------------------
------------------------------------------------------------
------------------------------------------------------------
------------------------------------------------------------
------------------------------------------------------------
------------------------------------------------------------
------------------------------------------------------------
------------------------------------------------------------
------------------------------------------------------------
------------------------------------------------------------
------------------------------------------------------------
------------------------------------------------------------
--------------------------------------------GTAATTCCAGCTCTAA
TAGCATACGTTAAAGTTGTTGCGGTTAAAACGCTCGTAGTCGGC-TACAGACCATCAGAA
GCCA-GAGCCGGGATCCCGGG---CC--TG--CTGCCCT--------TC-----------
----------------------------------GGGGCGCG-CTGGGGGACT--GGCAA
TGGTG-GGCGGTGGTCAAGTGCGCCCCAGGCT-------------GTATC----TTC---
------------------------------------------------------------
--------GGAT-TCACAGGGCT-------------------------------GGACCT
GCT--CTCG--GGCGGGCCT----------------------------------------
------------------------------------------------------------
------------------------------------------------------------
------------------------------------------------------------
------------------------------------------------------------
------------------------------------------------------------
------------------------------------------------------------
------------------GGTTCGGCCTGGGGTACCACTTACCATGATCAAACTGGGGTG
ATCAAAACAGGTCGTT--CGACC-----------------TTGCACAGATCAGCATGGCA
T-AAACCAA-GCCGGCC-TGGCCCTCT---CAAGCGGG----------------------
------------------------------------------------------------
------------------------------------------------------------
------------------------------------------------------------
---------GCTGGGCTGGCA-GTAGC-AATAGGGGTGTTCGAGGGTGACCGAATTGCCG
GGATAGTGGTGAAATA-CGTTGACCCTGGCAAGTCGACCAAAGGCGAAAGCAGTCATCAA
GGGCACGCCCGTTGATCAAGAGCGAAAGTTAAGGGTTCGAAGACGATTCACACCTCAGTC
TGGTCGTCAAAAGTGGTCCCTTTCCCAGCCTGCTTTGAACGGGCAGGGTGTGGACTTGCT
AGTCACAAGGGACGTGGCGACACCATCAAATTGCAGGGACACCCTAAAGGCTTCGGCTAC
CAACCCCTCGCTTGAAAAGGCGGGGGTGGCCTGGGAGAAAGACCCGGGGTACGGTAACAA
CGCCAACCTGAAGGCACGGACGACGCCGCCTGACCGTTTCGTTGGGGGGGTGGAAGCCTG
GGCTTGAAATGGGCTATCTGCAGCCAAGTCCTACGGACTCCCGGCCTCCTTTTGCCCCTT
TTCCTTCCTTCAAGGGGGGGTAGGGGGCCCTTGGGGAGAGTGGGGTTCCAGGGTGCAGTT
CACAGACCAAACGGTGGTAGGTGGGGGGTTCCTTTTTCCCTTTCCTTAAGGGGGGGGGGG
GGGTCCTTGCTTAAGACATGACCGAGCTCCTGGGGAAACCCAGGAGGGAAGGGGGG----
------------------------------------------------------------
------------------------------------------------------------
------------------------------------------------------------
------------------------------------------------------------
------------------------------------------------------------
------------------------------------------------------------
------------------------------------------------------------
------------------------------------------------------------
------------------------------------------------------------
------------------------------------------------------------
------------------------------------------------------------
------------------------------------------------------------
------------------------------------------------------------
---------CAGATACCGTCGT-AGTCTTAACTATAAATGGTACTGGCCAGGGATGGGAT
AG---TGTCCATCT----CGACTCTTCCTGGATCTTG-GAGAAATCA--AAGTCTCTGAG
TTCTGGGGGGAGTATGGTCGCAAGGCTGAAACT---------------------------
------------------------------------------------------------
------------------------------------------------------------
------------------------------------------------------------
------------------------------------------------------------
------------------------------------------------------------
------------------------------------------------------------
------------------------------------------------------------
------------------------------------------------------------
------------------------------------------------------------
------------------------------------------------------------
------------------------------------------------------------
------------------------------------------------------------
------------------------------------------------------------
------------------------------------------------------------
------------------------------------------------------------
------------------------------------------------------------
------------------------------------------------------------
------------------------------------------------------------
------------------------------------------------------------
----------------------------------------------------TAAAGGAA
TTGACGGAAGGGCAC-ACAAAGAGT-----------------------------------
------------------------------------------------------------
------------------------------------------------------------
------------------------------------------------------------
------------------------------------------------------------
------------------------------------------------------------
------------------------------------------------------------
------------------------------------------------------------
------------------------------------------------------------
------------------------------------------------------------
------------------------------------------------------------
------------------------------------------------------------
------------------------------------------------------------
------------------------------------------------------------
------------------------------------------------------------
------------------------------------------------------------
------------------------------------------------------------
------------------------------------------------------------
------------------------------------------------------------
------------------------------------------------------------
------------------------------------------------------------
------------------------------------------------------------
------------------------------------------------------------
-------------------------GGAACCTGCGGCTTAGAAAATTAGGCCGTAAAAGT
GCTGTTACCTGTACCCCGGGGGGGGGGAGAGGTGGCAGTGCTAGTCGACCCCTCACACGA
AAGGCTGAGTAGGGGGGCGGCGAGACAACCTGGAACGGGCGACAGTCCAAGCAAAGGACC
GAGCTCGTGGCTGGCTTACGCGGAGCAATCCGTGTGGGCTGGTCGTAAAGCGTGCTAAGG
TGTCGGGGGTTCTCCTTCTTTCCAACTTGCCTGGCCTGGCCAGGCGAGGAGGGGGGGGGG
GGTGCCTCTTAAGGCTCATGCTAATCCCACCCCAAAGGGTGCCTTGTCTGTGAGCCCTCA
GCCGGCAAGCAGACAGGGGGCTGTTGATCCACGGTGTAAATACCGTGGGGGAGGCTGGTA
ACTTGG------------------------------------------------------
------------------------------------------------------------
------------------------------------------------------------
------------------------------------------------------------
------------------------------------------------------------
------------------------------------------------------------
------------------------------------------------------------
------------------------------------------------------------
------------------------------------------------------------
------------------------------------------------------------
------------------------------------------------------------
------------------------------------------------------------
------------------------------------------------------------
------------------------------------------------------------
------------------------------------------------------------
------------------------------------------------------------
------------------------------------------------------------
------------------------------------------------------------
------------------------------------------------------------
-----------------------------------TAATTTGACTCAACACGGGAAAACT
CACCAGGTCCGGATACGCGTATGAAGGACAAGCTGAAAGACTTTTCCCAATGATGTAAGT
GGTGGTGCATGGTCGT--------------------------------------------
------------------------------------------------------------
------------------------------------------------------------
------------------------------------------------------------
------------------------------------------------------------
------------------------------------------------------------
------------------------------------------------------------
------------------------------------------------------------
------------------------------------------------------------
------------------------------------------------------------
------------------------------------------------------------
------------------------------------------------------------
------------------------------------------------------------
------------------------------------------------------------
------------------------------------------------------------
------------------------------------------------------------
------------------------------------------------------------
------------------------------------------------------------
------------------------------------------------------------
------------------------------------------------------------
------------------------------------------------------------
------------------------------------------------------------
------------------------------------------------------------
------------------------------------------------------------
------------------------------------------------------------
------------------------------------------------------------
------------------------------------------------------------
------------------------------------------------------------
------------------------------------------------------TCTTAG
TTCGTGGAGTGATTTGTCTGGTCTATTCCGATAACGAGCGAGACCCCGACGTTCCTAA-T
A-GGGGCAGC-AGCCCTGCTT--------------------------------------G
CC-TGGCCC----GCGA----GGGCTG-GGC-----------------------------
-------TCG---CTAGCTA-CTGCCTC--------------------------------
------------------------------------------------------------
-----------------------------GATCAAAG-CTTCTTAGACGTATCAGA-GCC
GATAAGGTTCTTG-AAAT-GGGTTAATAACAGGTCGATCGACTGGCCTGTAAAAGTCAGG
TCCCTGCTCCAAGCCATCCGCCCGGGCTGGACAAGGATACCTGGCTAGTGGGGCAGCTGC
TCTCCCCCCCCCCGGCAAGCCCGGAGGGGGGGGAGGGGCGAGAGCAGCTGCCTTGCGACA
CCTTCAAATTGCGGGGAAAGCCTATACCAAATGCCTGGTACTACAACTGCGGGGTTGAAA
AGCCCTGCAGCGTAATAACGAACCAGGCAGGGCCAACCTGCAGCCAAGCCCTAAACGAAA
CGCTGCTCCATCCGGAGTGGCTCTTGCATGGGTGCAGTTCACAAACTAAACGTGGGTGGG
GCTGTGCCAATCAGTGATCCTGAACCAATAAGGGACACTGAGCAGCCTTAAAACATAGTC
GGTAAAGAATG-------------------------------------------------
------------------------------------------------------------
---------------------CAGTC-ATGCCCTTAAATGTTCTGGGCCGCACGCGCGTT
ACAATGGCATGCC---TAGAAAGTGCTC---------------GATGGG-----CGTAT-
------------------------------------------------------------
-------------------CCGTGGCC-------TACCGGTC-GTGGTAATCGCT-AAAT
CTTGC--CCT-GACTGGGACAGTCTATT-GCAATTATTGGTCTCAAACGAGGAATTTTTA
GTAGTCGCAGGTCATTAGCCTGCGACGAATGAGTCCCTGCCCT-----------------
------------------------------------------------------------
------------------------------------------------------------
------------------------------------------------------------
------------------------------------------------------------
------------------------------------------------------------
------------------------------------------------------------
------------------------------------------------------------
------------------------------------------------------------
------------------------------------------------------------
------------------------------------------------------------
------------------------------------------------------------
------------------------------------------------------------
------------------------------------------------------------
------------------------------------------------------------
------------------------------------------------------------
------------------------------------------------------------
------------------------------------------------------------
------------------------------------------------------------
------------------------------------------------------------
------------------------------------------------------------
------------------------------------------------------------
---------------------------TTGTACACACCGCCCGTCGCTGCTACCGATTGG
GTTTTACGGTTACGAGTTCGGAGA-CCGTGGCTAC--------CGTCTGCCTCCGGGTAG
GTGGGAA---CCCTGGT--TGAAGTTC-TAATTACCGC
>Lamproderma_columbinum_63b_Lc6_HQ687197
------------------------------------------------TCCTAAAGACTA
AGCCATGCATGCCTTCGAATAA---GAGGAAGCAA-TTCTCTCTGAATCTGCGAACGGCT
CCGCAAACCAGTTGTAAACTAGAGCAAG---CAA-G-TCCAGGGGGA-------------
--TGGCCT----------------------TTAC---------------------GGGCT
G----------------ACCTCC-TGGG-C------------------------------
---TAC-ATGGATAACCCTGGTAATTCTGAGGCTAATACATGAT---CGT-AAAC-----
---------CTTGGGG------CCCGGC----------------------------TGCG
---------------------------------GT-TGG-GATCCCTGAG---GGGCGTG
TG----------ATTGT--GG------CCTGA----GTTAAAAATTG-----CCGGG---
----AGGGGG-TGCACGTCC----------------------------------------
------------------------------------------------------------
------------------------------------------------------------
------------------------------------------------------------
------------AGACCGC-TATTAAAAA----GGGA-----------------------
---TCGGAACC----TT--CTTCCT----------CTCG-----------GGGAGG-CG-
---GGGGCTGG-------------------------------------------------
------------------------------------------------------------
CCCCAG--CGGC-TCTT-GCTGTGTGCTTCTGACCTATCAACT--AGATGGCAGCATAAA
GG-ACATGCTTTGGTTACAACGGGTACAG-AGGATTAGGGTTCGATCCTGGAGAGTGGGC
CTGAGAGATTGCTCATACTTCTAAGGAAGGCAGCAGGCGCGCAACGTTCCCCTTGGGCA-
ATGCTCGAGGGCGTTAGGGGACATATGAATGCCTGCCC---ATT----GGGTGGGCAATT
CAAATGGGTCTGTTCTAAACA-GGCTCTCG-AGTAACAATTAGAGGACAAGTCTGGTTAA
ATTGGATAGCCAGATGTTACCCAGTCCACCCCCCCCCCCTCAGGTATGCACAATAAATAC
TCTCGACGGGGAATATTGCAAGCGTGATGCTGGGGGCGGGGGGGGGGCAGGATACCAAAA
AGCCGGAAATAAGCCCCGGTTGTACCCTTGTAAATTGCGGGAAACCCTGGGAAAGGAGCC
AACTTCGGCGGCCTGGGGGAATACATAACTCCAGGTGCAGCAGGCAGTGTAATGACTGTC
GGATCGTAATAATGCTGGCTCCAGGTATGGGGGCTTGTCACCCCCGTATGTTTTTGAACC
TCCTCCCCTGGAAAAAAAAGGGGGGGGGGTGATTAGCATACGCCACCCCAGTCAATCCGC
AGCCAAGCTGCTACTCCCCTTGTGGGAATGCAGAAGGTTCAGAGACTATAATCAAGTGGG
GTCTGCTTCTCCTGGGCTCCTATAAGGAGCCTAGGTGAGGTGGGTCTTAAGGGATAGTCC
ACTCCCCTCAGCAATGAGGCTACAGGAAGTATAGGGGCACTGCTTACCCTAGAGGCACTG
TAGGTCTAGAGATCCTAGGAGAGAAATTCCTAGGGGAGGATGGTAGAAAGG---------
------------------------------------------------------------
------------------------------------------------------------
------------------------------------------------------------
------------------------------------------------------------
------------------------------------------------------------
------------------------------------------------------------
------------------------------------------------------------
------------------------------------------------------------
------------------------------------------------------------
------------------------------------------------------------
------------------------------------------------------------
------------------------------------------------------------
------------------------------------------------------------
------------------------------------------------------------
----------------------------GCCAGCACCCGCG-------------------
------------------------------------------------------------
------------------------------------------------------------
------------------------------------------------------------
------------------------------------------------------------
------------------------------------------------------------
------------------------------------------------------------
------------------------------------------------------------
------------------------------------------------------------
------------------------------------------------------------
------------------------------------------------------------
------------------------------------------------------------
------------------------------------------------------------
------------------------------------------------------------
------------------------------------------------------------
------------------------------------------------------------
------------------------------------------------------------
------------------------------------------------------------
------------------------------------------------------------
------------------------------------------------------------
------------------------------------------------------------
------------------------------------------------------------
------------------------------------------------------------
------------------------------------------------------------
--------------------------------------------GTAATTCCAGCTCTAA
TAGCATACGTTAAAGTTGTTGCGGTTAAAACGCTCGTAGTCTGC-CACAGACCATCAGAA
GCCA-GAACAGGAATCCCGGG---TC--TG--CTGCCTT--------TC-----------
----------------------------------GGGGCGCG-CCGGGTGACC--AGCGA
TGGTG-GGCGGTGGTCAAGTGCGCCCCCGACT-------------GTATC----TTC---
------------------------------------------------------------
--------GGAT-TCACAGAGTT-------------------------GGATCTACACTG
GG--CTT-GC--TCTGAGGTAGAACT----------------------------------
------------------------------------------------------------
------------------------------------------------------------
------------------------------------------------------------
------------------------------------------------------------
------------------------------------------------------------
------------------------------------------------------------
------------------GGCTCGGTCAGGGGTGCCACTTACCATGATCAAACTGGCGTG
ATTAAAGCAGGTCATC--CGACC-----------------TTACACAGATCAGCATGGAA
T-AAAACAT-GCCAGTC-AGCAATTCT---CACCTGCA----------------------
------------------------------------------------------------
------------------------------------------------------------
------------------------------------------------------------
-------GTGCTATGCTGGCA-GAAGC-GAAAGGGGTGTTCGAGGGTGACCGAATTGCCT
GGGGAGTGGTGAAATA-CGTTGATCCAGGCAAGTCGACCAAAGGCGAAGGCAGTCATCAA
GGGCACGCCCGTTGATCCAGAGCGAAAGTTAAGGGTTCGAAGACGATCAAATATGGATAA
CCGTATCTGGTCGTTAAGAGCAGGTCCCGTGAGGGGCTTGCTAGTCACGGAGCAATAGCT
GCCAAGCAACGGCTCCCTGTGGCGACACTATCAAATTGCAGGGAAATCCTAAAGGCAAAG
CCTACCAAGCCCCTGCCGAAAGACAGGGGTGGCCCGGGAGAAAGACCCAGGGAAGGTAAT
AACGGCGAGCATGACGGCAAAAAAAAGCCGAGAGACAGAGCATCCAAGCCTCATGGGGTG
GGGGAAGCGAGCTCTCTCGGTTTTAAAGCTTGAAATGGACTATTTGCAGCCAAGTCCTAC
CAGTCTTTTCCTTAGGGTAAAGGCTTAAGGATGCAGTTCACAGGCTAAACGGTAGTGGGT
GAGAAGACCCCCCCCCCTTTACCCCCTTTACCCCCTAGCCCTTAAGTGGGAATGGGGTGG
GAGGGGGCGGTACAAGATGGGGGGGTCTCTTGCTTAAGATATAGCCGAGTTCTCTGG---
------------------------------------------------------------
------------------------------------------------------------
------------------------------------------------------------
------------------------------------------------------------
------------------------------------------------------------
------------------------------------------------------------
------------------------------------------------------------
------------------------------------------------------------
------------------------------------------------------------
------------------------------------------------------------
------------------------------------------------------------
------------------------------------------------------------
------------------------------------------------------------
---------CAGATACCGTCGT-AGTCTTAACTATAAATGATACTGGCCAGAGATGGGGT
AA---TGTCCATCT----CGACTCTCCCTGGATCTTA-GAGAAATCA--GAGTCTTTGAG
TTCTGGGGGGAGTATGGTCGCAAGGCTGAAACTTGCTTCCAGGTTCAAGAGTAGCCCTTA
AGATCCCATAGTCGTGCTAGTCCTAAATTGGGGGTAGGGCAACACTGCCAAATTGCTGGG
ACCCCTTAAAGCTTCCTCCTACTACCCACACGCTGAAAGGCGTGTGTGGAACCAGGGTGT
AATCGCCTTGGGCACAGTTATAACGGGGGGAGATGGATCTGCCTGGAGGGGGAGTTGCAA
ACCCCCCCCAGGCAGTGAAAATAGGAAATCAGCAGCCAAGCCCGTACCGAGGGGCCTAAG
CCTTTTAACAAGGGCTTTAGCCGCTCCAGGGTGCAGTTCACAGGTCAAAAGGTGGTGGGC
AATGCTCATCCCCCCCCTTCTCTTGATGGGAGGGGGCGGGGCGGGCGTGCTTAAGATATG
GCCGAGCTCCCTTGCGAGATCTTGGGATTCAGAG--------------------------
------------------------------------------------------------
------------------------------------------------------------
------------------------------------------------------------
------------------------------------------------------------
------------------------------------------------------------
------------------------------------------------------------
------------------------------------------------------------
------------------------------------------------------------
------------------------------------------------------------
------------------------------------------------------------
------------------------------------------------------------
------------------------------------------------------------
----------------------------------------------------TAAAGGAA
TTGACGGAAGGGCAC-ACAAAGAGTCGGTTTTTTATATATATTAAATCTGCTCTTTAAAG
GGGAGGGGGCTTAAAAATGCGTGCCCGAAGCCATTCGCAACCCCCCCTAGCTAGCATTTT
TATGTATGTACATAAATGCTAACGACACCATCAAATTGCAGGGAATACCCTAAA-GCTCT
GAGTACCAAGCAGTGCTTGAAAAGGCACTGTGGCATTCGCGAGAATGAGGTAACAATCTC
AAGAGATGCAACAATGGGAGACCAGCAGCCAAGCCCGTAAAAGGAGAGGGAGGGGTTAGT
AAGGCTAGGGGGGAAACCCCCTTGTCTGAACACCCCCCCCACACTCCCAGGGTGCAGTTC
AGAGACTAAACGGTGGTGGGTGGGTGTTTCTTGTTCTTGTAACAGGGAATACCTGCTTAA
AAAGTAGTCCCCTTCACCAGCTGAAAGGCTGGGTGACCCTATGCGTGTAG----------
------------------------------------------------------------
------------------------------------------------------------
------------------------------------------------------------
------------------------------------------------------------
------------------------------------------------------------
------------------------------------------------------------
------------------------------------------------------------
------------------------------------------------------------
------------------------------------------------------------
------------------------------------------------------------
------------------------------------------------------------
------------------------------------------------------------
------------------------------------------------------------
------------------------------------------------------------
------------------------------------------------------------
-------------------------GGAACCTGCGGCTTAACGAATTGGGCCGTAAAAGT
CACTAAAGGAATAGAGTGGGCTAGTCAATCCATCCAACTAAATGCTGAGAGGATGGTGGC
GAGACAACCTGGAACGGTGGACATCTCCTTTTTTTTGAGGAGACAATACCGTGGCGAGCT
GGCAAAAAGCGATCTCTGCATAACCGTCGTAACGCGCGGGAAGGTGTCGGGTATCCTCGG
ACCCCCAGATCGAAAGAACTGATCCGAGCTGCCTTAAGGTACGCGCTACTCCCACCTGCA
AAGGTGGTCAGTGCTGGAGCCCTCACCAGGCAAAGCACTGGAGGCTTATGATCTGGTCCC
TACAAAAAATGGGTCAGGAGGTCGGTGGATAAAAAAGGGTGAGTTAAGGAATCAATCAAC
CTGATCAAATCCGTGTTGAATCCG------------------------------------
------------------------------------------------------------
------------------------------------------------------------
------------------------------------------------------------
------------------------------------------------------------
------------------------------------------------------------
------------------------------------------------------------
------------------------------------------------------------
------------------------------------------------------------
------------------------------------------------------------
------------------------------------------------------------
------------------------------------------------------------
------------------------------------------------------------
------------------------------------------------------------
------------------------------------------------------------
------------------------------------------------------------
------------------------------------------------------------
------------------------------------------------------------
------------------------------------------------------------
-----------------------------------CAATTCGACTCAACACGGGAAAACT
CACCAGGTCCGGATACACGTATGAAGGACAAGCTGAAAGACTTTTCTCAATGATGTAAGT
GGTGGTGCATGGTCGTAATAAAGAAGTAATTGCGACAGTTCCTGTAAAAGCAGGGTCTAG
TGGTAGTAGGGCCCGTTACGGGCAAGGGCCCTATTTTACTGCAACACTGTCAAATTGCAG
GGAAATCCAGAGTGGATCATGGTACCGCCTCAGCACCGAAAGGTCTGGCTGTTGGCACCT
CAGGGAAACTTGAGGGTATGGTAAGAACCCATGGTCTTGGACGATCTGCAGCCAAGTCCT
AAAGCAAAAACACACCTTGTGTGTGTGGTATGCCATGGATGCAGTTCAAAGACTAAATGG
CAGTGGGTCTGGGGGGGGGGAGGCCCCCTCCCAGGCTTAAGATAGAGTCTTGCCATCTCG
GAAGAGATTCCCTCAGGTTGAAAGGGGCAGCCCCCATCCCTCAAAGCCTAGTAGGGGAGT
GCAGGGTTTTCCCACCTGTACTGGAGTAACAG----------------------------
------------------------------------------------------------
------------------------------------------------------------
------------------------------------------------------------
------------------------------------------------------------
------------------------------------------------------------
------------------------------------------------------------
------------------------------------------------------------
------------------------------------------------------------
------------------------------------------------------------
------------------------------------------------------------
------------------------------------------------------------
------------------------------------------------------------
------------------------------------------------------------
------------------------------------------------------------
------------------------------------------------------------
------------------------------------------------------------
------------------------------------------------------------
------------------------------------------------------------
------------------------------------------------------------
------------------------------------------------------------
------------------------------------------------------TCTTAG
TTCGTGGAGTGATTTGTCTGGTCTATTCCGTTAACGAGCGAGACCCCGACGTTCCTAA-T
A-GGGGCAGC-AGCCCGGCTT--------------------------------------G
CC-TGGTCC----GCAA----GGGCTG-GGC-----------------------------
-------TCG---CTAGCAG-CTGCCTC--------------------------------
------------------------------------------------------------
-----------------------------AAACAATG-CTTCTTAGACGTATCAAA-GCC
GATAAGGTTTTTG-AAAT-GGGTTAATAACAGGTCGAGTTATGACTGGCCTGTAAAAGTT
AGGGGGGGGGGGAGCCTGCTTTTGCAGGCCTCTTCTCCCTGGCTAGTGGATCGGTGACAC
CAGTTAAAAAAAGCTTGCTTTTGACTGGTGCCCTGCTGGGTCTGCGACACCTTCGAATTG
CGAGGAAACCCTGCTATCAATCGCCCTACAACCTTGAAGCTGAAAGGCATCTTGGCGTAA
TAATGGTGCAGATTGGGGGCAACTTGCAGCCAAGCCCTACAACAGGACTCGTCCTGATGG
GTGCAGTTCACAGACTAAGCGAAGGTGGGGCTAATGAGGGGAAAAGGGGGAAGGCTTAAC
ACACCCCCCCCTGCTCTCACAGCCTTAAGATATAGTCGGTTACCAAAG------------
------------------------------------------------------------
------------------------------------------------------------
---------------------CAGTC-ATGCCCTTAGATGTTCTGGGCCGCACGCGCGTT
ACAATGGCATGTT---TACAGGGTGCTCA--------------CAAGGG-----CGTTT-
------------------------------------------------------------
-------------------CCGCAACC-------TATCGGCC-GCGGTAACCCCT-AATC
CCTGC--CAT-GACTGGAATAAATTATT-GCAAATATGGGCCTTTAACGAGAAATTTTTA
GTAGCCGAAGGTCATTATCCTGCAACAAATGATTCCCTGCCCTTTGTGCAAAAGACACCT
GAGTGGGGTCTGCATACAAGGGGCTAACAGGCAGCCCTCACGAGGGTTGTCTAGTCCGGC
TAGCTGTCTTTGCTTATCTAGCATAGCCTGAATTGACAGGCTTGGCCCCCCCCCCCTCCC
TTAGGGGAGGGAGGGAGGGGAGCGGGCAACACCACCAAACTGACGGGGAGTCCCTTAGAG
CTTAACCTACCAACCATGCGTCGAAAGGCGGAAAAATGCTCGGCATTATTATCCTTACCC
ACAGGAGATTTTGTCGCAGCCATGGGGCCAAGGGTAATAACCTTGGGTATGGTAAAAAAG
GTTTAAGATTGGGTAACCTGCAGCCAAGTCCTTAGACCCTTTGACAAAAGGGGTCTGTGG
ATGCAGTTCACAGGCTAAACGGTGGTGGGTAGGGCTTTTAACTAGCCCTGCTTAAGATAT
AGTCGGATCCCCCCTTGAAAGACGGGGGAAGAAATCG-----------------------
------------------------------------------------------------
------------------------------------------------------------
------------------------------------------------------------
------------------------------------------------------------
------------------------------------------------------------
------------------------------------------------------------
------------------------------------------------------------
------------------------------------------------------------
------------------------------------------------------------
------------------------------------------------------------
------------------------------------------------------------
------------------------------------------------------------
------------------------------------------------------------
---------------------------TTGTACACACCGCCCGTCGCTGCTACCGATTGG
GCTTTGCGGTTACGAGTCCGGAGA-CTGTGGCTAT--------TGTCTGCCTTCGGGTAG
GTAAGAA---CTGCGGT--TGAAGTTC-TAATTACCGC
>Lamproderma_columbinum_132_Lc7_HQ687200
------------------------------------------------------------
---------TGCCTTCGAATAG---GAGGAAGCAA-TTCTCTCTGAATCTGCGAACGGCT
CCGCAAACCAGTTGTAAACTATAGCAAG---CAA-G-CTTAGGGGGA-------------
--TGGCCT----------------------TAAC---------------------GGGCT
G----------------A-CTCCTTAAG-C------------------------------
---TAC-ATGGGTAACCCTGGTAATTCTGAGGCTAATACATGAT---CGT-AAAC-----
---------CTTGGGG------CCTGGC----------------------------TGCG
---------------------------------GT-TGG-GA-TCCTAGG---GGGCGTG
TG----------ATTGA--GG------CCTGA----GTTAATATG-------CCAGG---
----AAGGGG-TGCACGTCC----------------------------------------
------------------------------------------------------------
------------------------------------------------------------
------------------------------------------------------------
------------AGACCGC-TATCAAAA-----GGGA-----------------------
---TCGGTTCC----TT--CCCCCT----------CTCG-----------GGGGGG-CA-
---GGGACTGG-------------------------------------------------
------------------------------------------------------------
CCCCGG--CGGC-TCTT-GCTGTGTGCTTCTGACCTATCAACT--AGATGGCAGCATAAA
GG-ACATGCTTTGGTTACAACGGGTACAG-AGGATTAGGGTTCGATCCTGGAGAGTGGGC
CTGAGAGATTGCTCATACTTCTAAGGAAGGCAGCAGGCGCGCAACGTTCCCCTTGGGCA-
ATGCTCGAGGGCGTTAGGGGACATATGAATGCCTGCCC---ATT----GGGTGGGCAATT
CAAATGGGTCTGTTCTAAACA-GGCTCTCG-AGTAACAATTAGAGGACAAGTCTGGTTAA
CGCCAGCAGCCAGCTGTCTTAGCTAAGGCTAAGCCAACCGGTGCATCATCAT--------
------------------------------------------------------------
------------------------------------------------TAAAGGAATTGG
TCTAATCGTGATTTCGTTAAACGGTATGCTTAGCATTGCAAAAGGCAAACAAGCCAGGAT
AAGCTCTGGCTTCACAGTTGTAAATTGCGGGGAACACCAGACATGGGAACAGCACCGCGG
CTGTAGGGCAACCTACAGTGCAGCAGGCAGTCTAACAGCTGCTGGATGGTAATAGCCTGT
CTCCTTACAGAGGGTAGCAAGTCCTGCTACCAGCCTAGACACACCCTCCCCCCCTCCCTC
TCCCTTTAGCGGGGGAAGGGCGGGGGGGGAGGGGAGGACAGGCAACTCACGCTGGTCAAT
CTGCAGCCAAGCCTCTCGTCAGACATTGACTCCTAAACGAGAGGAAGGTTCAGAGACTAT
AATCAACTGGGGGGAGAGGGCGTGCCCTCTCCCCTTAACGAATAGTCCACTCCTCCCAGC
AATGGGACTACATGAAGTATGAGGGGGTAGCTCCCCTTAGAGGCAATGTAGGTCTGATCT
CTCTTTAACCTTCCCTGCTTAAACACAAACCAGTTAAACCAGTCAAACTACGCAAGCCAG
TTAAAAGCAGGGTAGGAAAGGGGGAGATTAGATGGTATCAAGG-----------------
------------------------------------------------------------
------------------------------------------------------------
------------------------------------------------------------
------------------------------------------------------------
------------------------------------------------------------
------------------------------------------------------------
------------------------------------------------------------
------------------------------------------------------------
------------------------------------------------------------
------------------------------------------------------------
------------------------------------------------------------
----------------------------GCCAGCACCCGCG-------------------
------------------------------------------------------------
------------------------------------------------------------
------------------------------------------------------------
------------------------------------------------------------
------------------------------------------------------------
------------------------------------------------------------
------------------------------------------------------------
------------------------------------------------------------
------------------------------------------------------------
------------------------------------------------------------
------------------------------------------------------------
------------------------------------------------------------
------------------------------------------------------------
------------------------------------------------------------
------------------------------------------------------------
------------------------------------------------------------
------------------------------------------------------------
------------------------------------------------------------
------------------------------------------------------------
------------------------------------------------------------
------------------------------------------------------------
------------------------------------------------------------
------------------------------------------------------------
--------------------------------------------GTAATTCCAGCTCTAA
TAGCATACGTTAAAGTTGTTGCGGTTAAAACGCTCGTAGTCGGC-TACAGACCATCAGAA
GCCA-GAACAGGAATCCTGGG---TC--CG--CTGCCCT--------TC-----------
----------------------------------GGGGTGCG-CCAGGTGACC--AGCGA
TGGTG-GGCGGTGGTCGAGTGCGCCCCAGACT-------------GTATC----TTC---
------------------------------------------------------------
--------GGAT-TCACAGGGCT-------------------------GGATCTTCACTA
GGC--TTCG--GCTTCGGGGAGAACC----------------------------------
------------------------------------------------------------
------------------------------------------------------------
------------------------------------------------------------
------------------------------------------------------------
------------------------------------------------------------
------------------------------------------------------------
------------------GGCTCGGTCAGGGGTACCACTTACCATGATAAAACTGGGGTG
ATTATTGCAGGTCAAT--CGACC-----------------TTACACAGATCAGCATGGAA
T-AAAGCAA-GCCAGTA-AGCAATTCT---CACCTGCA----------------------
------------------------------------------------------------
------------------------------------------------------------
------------------------------------------------------------
-------GTGCTATCCTGGCA-GAAGC-GAAAGGGGTGTTCGAGGGTGACCGAATTGCCT
GGGGAGTGGTGAAATA-CGTTGATCCAGGCAAGTCGACCAAAGGCGAAAGCAGTCATCAA
GGGCACGCCCGTTGATCAAGAGCGAAAGTTAAGGGTTCGAAGACGAT-------------
------------------------------------------------------------
------------------------------------------------------------
------------------------------------------------------------
------------------------------------------------------------
------------------------------------------------------------
------------------------------------------------------------
------------------------------------------------------------
------------------------------------------------------------
------------------------------------------------------------
------------------------------------------------------------
------------------------------------------------------------
------------------------------------------------------------
------------------------------------------------------------
------------------------------------------------------------
------------------------------------------------------------
------------------------------------------------------------
------------------------------------------------------------
------------------------------------------------------------
------------------------------------------------------------
------------------------------------------------------------
------------------------------------------------------------
---------CAGATACCGTCGT-AGTCTTAACTATAAATGATACCAGCTAGAGATGGGGT
AA---TGTCCATCT----CGACTCTCCCTGGAGCTTA-GAGAAATCA--AAGCCTTTGAG
TTCTGGGGGGAGTATGGTCGCAAGGCTGAAACTTTCCATGGGGTTACAAAAGCGGGCTTT
AAACAGGTACCGCTAGTCTAGTGAAGGAATGGGGGGAGCAGGCCCTTGGCCTTAGGGGGA
CCCTTTAGCGGGGGGACCCCTTTGGCCTTGGCCTTAGGGGGACCCTTTAGCGAGGGGACC
CCTTTGGCCTTAGTAAGGGGGGTCTCTTTAGCAGGGGACCCCTTTGGCTTGCTCTTGGGG
GGGACTCCTTTCGGGGGGACCTCCTTGCCCTTGGGGGACCCCTTAACTGGGGGCCTCCTT
GCCCTTGGGGGACCCCTTAACTGGGGGCCTCCTTGCCCTTGGGGGACTCCTTTCGGGGGG
GCCTCCTTGCCCTTGGGGGACTCCTTTCGGGGGGGCCTCCTTGCCCTTGGGGGACCCCTT
AACTGGGGACCTCCTTAGGCTGGGGGGACCCCTTAACTGGGGACCTCCTTGGGCTTGGGG
GACCCCTTAACTGGGGGCCTCCTTGGGCTTGGCCTTGGAGGGACCCTTTAGCGGGGGTAC
CTCCTTGACCCCTCCTTCATAGGCAACACTATCAAATTGCTGGAACACCTTAAAGCTTCC
TCCTACTACCCACACGCTGAAAGGCGTAAAACTGGCAGGAACCCCGTCCCCCCCCCCTCT
TTTGCGGGAGGGGGGGAGGGTGGGGATCCTGCTAGGTGCGGAACCAGGGCTTAATGGTCT
TGGGCATAGTTATAACGGGGGAAGATGAGCTGCCTGGGGAGTAGCGAAACCAGGTGGTGA
AATAGGCTATCAGCAGCCAAGCCCGTACCAGGGGCTAAAGCCTTTAGGGGCTTTAGACCC
TCAGGGTGCAGTCCACAGACCGAATGGTAGTGGGTGCGCGTAAGCGTGCTTAAGATATGG
TCGATTTCCCCAGTGAAAGCTGGGGGCCAAGAG---------------------------
------------------------------------------------------------
------------------------------------------------------------
------------------------------------------------------------
------------------------------------------------------------
----------------------------------------------------TAAAGGAA
TTGACGGAAGGGCAC-ACAAAGAGTTGACACCAGGAGACTGGGGTCTACCCTTAACAGGG
GGGGGAGGCTCAGGGGGAATCCTGAGCCCCCTCCGAGACCCCCCCCTAGCTAGGCGTTTT
TTCATTAAAATGCCTAGCGACACCATCAAATTGCAGACTACCCCTAAAGCTCTCGAGTAC
CAAGCGGCGCTTGAAAAGGCACCGTGGCATTCTGCGAGGATGAGGTAATAAGCTCGAGAG
ATAGCACAATGGGATGTCCGCAGCCAAGCCCGTACAGGTGGAGGGGTTAGTAAGGCTAAA
GCATCGAGGGAGGGGGTTTGCGCCCCCCTCCTTCCCTGCTTGGCTTGAATACCTCACCCC
CAGGGTGCAGTTCAGAGGCTAAACGGTGGTGGGTGGGTGCCCCCTGGCTAACGGGGGGGA
CCTGCTTAAGATATAGCCCAACCAAATCCCGGTCTCACGCAAGTGAGGCTTGGTCCTCGG
TGAAAGCCGACG------------------------------------------------
------------------------------------------------------------
------------------------------------------------------------
------------------------------------------------------------
------------------------------------------------------------
------------------------------------------------------------
------------------------------------------------------------
------------------------------------------------------------
------------------------------------------------------------
------------------------------------------------------------
------------------------------------------------------------
------------------------------------------------------------
------------------------------------------------------------
------------------------------------------------------------
------------------------------------------------------------
-------------------------GGAACCTGCGGCTTAATAGCTAGGCCGCAAAAGTC
GACATAGAAGGCACAGTTTGAATCAGTTTGAATCAGTTTGAATCAGTTTGAATCAGTTTG
AATCAGTTTGAATCAGTTAGTAAACATATACAGTTGGTAATTGATTCAAACTAAACTGTG
TCCTTTTATTGTTTTATCGGCTAGTCGATCCCCCCAGCAAGGGTTGAGTGGGGGGCGGCG
AGACAACCTGGTACGGGGGAACTCTGGGCTTTGTTTGGGTCCAGACAATCCCGTGGCGAG
CTGGCAGAGAGTAATCTCTGCTGAGCCGTCGTAACGCATGCAAAGGTGTCGGGTACCCTA
GGACGTAGCGGTTCTAGGGTGTCTTAAGGTACATGCTACTCCCACCCGCGAGGGTGTCCC
TGTTCTAGCTCTCAACCAGCGAAGGCAGGGAAGCTGTTGACGCCCAGACTAAATCCTGGG
AAGAGGCTGGTACTATAGG-----------------------------------------
------------------------------------------------------------
------------------------------------------------------------
------------------------------------------------------------
------------------------------------------------------------
------------------------------------------------------------
------------------------------------------------------------
------------------------------------------------------------
------------------------------------------------------------
------------------------------------------------------------
------------------------------------------------------------
------------------------------------------------------------
------------------------------------------------------------
------------------------------------------------------------
------------------------------------------------------------
------------------------------------------------------------
------------------------------------------------------------
------------------------------------------------------------
-----------------------------------TAATTTGACTCAACACGGGGAAACT
TACCAGGTCCAGATACACGCATGAAGGACATGCTGAAAGACTTTTCCCAATGATGTAAGT
GGTGGTGCATGGTCGT--------------------------------------------
------------------------------------------------------------
------------------------------------------------------------
------------------------------------------------------------
------------------------------------------------------------
------------------------------------------------------------
------------------------------------------------------------
------------------------------------------------------------
------------------------------------------------------------
------------------------------------------------------------
------------------------------------------------------------
------------------------------------------------------------
------------------------------------------------------------
------------------------------------------------------------
------------------------------------------------------------
------------------------------------------------------------
------------------------------------------------------------
------------------------------------------------------------
------------------------------------------------------------
------------------------------------------------------------
------------------------------------------------------------
------------------------------------------------------------
------------------------------------------------------------
------------------------------------------------------------
------------------------------------------------------------
------------------------------------------------------------
------------------------------------------------------------
------------------------------------------------------------
------------------------------------------------------TCTTAG
TTCGTGGAGTGATTTGTCTGGTCTATTCCGTTAACGAGCGAGACCCCGACGTTCCTAG-T
A-GGGGCAGC-AGCCCGGCTT--------------------------------------G
CC-TGGCCC----GCAA----GGGCTG-GGC-----------------------------
-------TCG---CTAGCAG-CTGCCTC--------------------------------
------------------------------------------------------------
-----------------------------AAACAGTG-CTTCTTAGACGTATCAAA-GCC
GATAAGGTTCTTG-AAAT-GGGTTAATAACAGGTTAATTTTGACTGGCCTGTAACAGTCA
GTGGGAGGAGGAGGGGGTGTGTGTGGAGGACGATCCTGCTTGCAGGCTTGTCCCCTACGC
TCCCCCCCACCACCACCTGCTGGCTAGTGGAAGAGTGGTGCTGCTTAGGCTTGCTTAAGC
GGTGCTGCTATTCTGCGACACCTTCAAATTGCTAGGACACCCTGCTATCAATCGCCCTAC
AACCTTGAAGCTGAGAGGCATCTTGGCGTAATAGTGGAGCAGATTGCGGGCAACTTGCAG
CCAAGCCCTGAATTGGACCTTGTCCTGATGGGTGCAGTTCACAGACTAAACGGAGGTGGG
GCTGTTTTAAGCTAAAAGGAGTAGGGGGATTAGCGCCTACTTATGAGGCTAGTAACGGTC
TTAAGATATAGTCGTTGGATGGGTTGGAGAGG----------------------------
------------------------------------------------------------
---------------------CAGTC-ATGCCCTTAGATGTTCTGGGCTGCACGCGCGTT
ACAATGGCATGCT---AACAACGTGCCTA--------------AAAGGG-----CGTTA-
------------------------------------------------------------
-------------------CCGCGACC-------TACGGGCC-GTGGTAACCCCT-AGTC
CCTGC--TAT-GACTGGGATAGATTATT-GCAAATATTGGTCTCCAACGAGGAATTTTTA
GTAGTCATCGGTCATCAACCTGTGACGAATGAGTCCCTGCCCTTGCAAAGGGGCAAAAAG
GAGCGTTTAAGAGACGCTTCTAGTGGGCCCCCCCCTCCCTGTAATGGGGAGGGGGTCCTG
CGACACTGTCAAATTGTTCGGGAACACCCTAAAGCCTCCACTACCACCTGCGCGGTTAAC
AGCCGAAAAAATCAGGAGTAATGACCCCCTAACAGGGCGAGCTGCCTGCGCAGTACCTGG
GGATAACGACCCTAAGGCATGGTAATAACGTGGAAGGATGACTGACTCAGACAGGAGCTG
AGTCGGGCTGAAATGGGTTACCTGCAGCCAAGTCCGTTAAGGAACAAGGAGGGTTAGCGC
CTGATCTGTTGCACGGATGCAGTTCACAGACTAAACGTCAGTGGGTGGGGGTGATGCCCT
GCTTAAGATATAGTCGGTCCTCCCGGGAAACTGGGACCTATCCTAAGGAGGTGAGCTTAA
GCCTATGCTTAACTGCATTGGCTTAGCTTGCCTGGAGTTAATG-----------------
------------------------------------------------------------
------------------------------------------------------------
------------------------------------------------------------
------------------------------------------------------------
------------------------------------------------------------
------------------------------------------------------------
------------------------------------------------------------
------------------------------------------------------------
------------------------------------------------------------
------------------------------------------------------------
------------------------------------------------------------
------------------------------------------------------------
------------------------------------------------------------
---------------------------TTGTACACACCGCCCGTCGCTGCTACCGATTGG
GCTTTGCGGTTACGAGTTCAGAGA-CTATGGCTAT--------TGTCTGCCTTCGGGTAG
GTAAGAA---CCGTGGT--TGAAGTTC-TAATTACCGC
>Lamproderma_columbinum_F2_Lc8_HQ687204
--------------------------------------------------CTAAAGACTA
AGCCATGCATGCCTTCGAATAA---GAAAAAGCAA-TTCTTTCTGAATCTGCGAACGGCT
CCGCAAACCAGTTGTAAACTATAGCAAG---CAA-G-CTTGGGGGGA-------------
--AGGCCT----------------------T--C---------------------GGGCT
A----------------ACCTCC-TGGG-T------------------------------
---TAG-ATGGATAACCGTGGTAATTCTGTGGCTAATACGTGAC---CGC-AAAC-----
---------CTTGGGG------CCCGGT----------------------------TGCG
---------------------------------GC-TGG-GTACCCTGAG---GGACGTG
TG----------ATCGA--GG------CCTGA----GTTTTAACCG------CCGGG---
----AAAGGG-TGCACGTCC----------------------------------------
------------------------------------------------------------
------------------------------------------------------------
------------------------------------------------------------
------------AGACCGC-TATCAAAA-----GGGA-----------------------
---TCCGAACC----TT--CTTTCC----------TTCG-----------GGAGGG-TG-
---GGGACTGG-------------------------------------------------
------------------------------------------------------------
CCCCGG--CGGC-TCTT-GCTGTGTGCTTCTGACCTATCAACT--AGATGGCAGCATAAG
GG-ACATGCTTTGGTTACAACGGGTACAG-AGGATTAGGGTTCGATCCTGGAGAGTGGGC
CTGAGAGATTGCTCATACTTCTAAGGAAGGCAGCAGGCGCGCAACGTTCCCATTGGGCA-
ATGCCCGAGGGCGTTAGGGGACATATGAATGCCTGCCC---ATT----GGGTGGGCAATT
CAAATGGGTCTGTTCTAAACA-GGCTCTCG-AGTAACAATTAGAGGACAAGTCTGGTTAA
CCAACCAGCAGCCAGGTCTAAAAAAAGAGCAACAGCTAAGCTACTGTTTAAGCCCCCCAT
AAATGAGTAAAGAATGACCATCGTGATTCTTGTTGAATTGACCAATCGTGATTCTTGTTG
ACTAAAAGGGAGGGGGTAAATAAAGGAATTGACCAATCGTGATTCTTGTTGACTAAAGGA
AGGGTAAATAAAGGAATTGACCAATCGTGATTCTTGTTGACTAAAGGGAGGGGGTAATCG
ACCAATCGTGATTCTTGTTATAGAAAAGGGGTAAAGCTTAGCCTTGCCCTCCCTAATAGG
CAAACAAGCCAGGATAAGCTCTGGCTTTACAGTTGTAAATTGCGGGGAAGACCAGACATG
GGAACAGCACCGCGGCTGTAGGGTGACCTACAGTGCAGCAGGCAGTCTAACAGCTGCTGG
ATGGTAATAGCCTGTCTCCTTACAGAGGGGTAGCAAGTCCTGCTACCCTGCCCTAAACGG
CGACTCACGCTGGTTAATCTGCAGCCAAGCCTTCTCGTCAGACATTGACTCCTAAACGAG
AGGAAGGTTCAGAGACTATAATCGACTGGGGGTTGACCCTTCCCTTAGGGGGAGGCGACG
CCCTTAAGGCATAGTCCACTCCTCCCAGCAATGGGACTACATGAAGTATAGGGGGGTAGC
TCCCCTTAGAGGCAGTGTAGGTCTGATTCTCTCTTAACCAGCCATGCTTTTTAACCAAAA
ACCAGTCCAGTTAAAGCAGTCAAACCAGTTAAAAGCAGTCAATCCAGTCAAACCAGTTAA
AAGCAGGCAGGAAGGGGGGGAAGACGATGGTATCGAGG----------------------
------------------------------------------------------------
------------------------------------------------------------
------------------------------------------------------------
------------------------------------------------------------
------------------------------------------------------------
------------------------------------------------------------
------------------------------------------------------------
------------------------------------------------------------
------------------------------------------------------------
------------------------------------------------------------
----------------------------GCCAGCACCCGCGAACCTTATAAGGCTCCGTG
GGGATAGTGCAGGTCTAATCGGCCTGTGCTAGTGGGTCTCTGCTCAACCGCCTACGTGCG
AGCAGAGGGGCCTGCGACACTGTCAAATTGCGGGGAAGTCCTAAAGCCAAGCGCTACCAA
CCATGTCCCGAAAGAGACTTGGGGCCCAGACTAACTACTTGGGGTGGTAATAACGTGCTC
GGATGAAGCGGCTTAGCTCCTAAGCGTTCTTAGCCTCCTCCGCCATAGGGGGGCTTAAGC
GTCGATAAAGGGCCGGGTCGTGGATAATGGATCACCAGCAGCCAAGCCCTTAACCAGGTT
CTATCAGGGGAAGAAGGCCCTCTCTCTCTCGAGGGGGGGGGTAAAAGCCTTTTTTTAAAC
CTGAATGGGTGCAATTCAAAAACTAAACGGGAGTGGGTAGGGGAACCTCCTCCTCTTTTT
TTTTTAAGCCTCCTTGGCTCCCCCCTTTAGGGGGGAGGGACAGGTAAGCCAAAAAAAAAA
ACGGGAGGAAGGGGTAAGCCTGCTTAAGATGTAGTCCAACCCCCTGCTAACGGCGGGGCT
AGCCTGATAATGGGGGATGCACGCTCCCTGAAACCAGGTTAGGTCGCCTGGCCAGCGATG
GAAGTGTTCATCCG----------------------------------------------
------------------------------------------------------------
------------------------------------------------------------
------------------------------------------------------------
------------------------------------------------------------
------------------------------------------------------------
------------------------------------------------------------
------------------------------------------------------------
------------------------------------------------------------
------------------------------------------------------------
------------------------------------------------------------
------------------------------------------------------------
------------------------------------------------------------
--------------------------------------------GTAATTCCAGCTCTAA
TAGCATACGTTAAAGTTGTTGCGGTTAAAACGCTCGTAGTCGGC-TACAGACCATCAGAA
GCCA-GAACAGGGATCTCGGG---TC--CG--CTGCCTT--------TC-----------
----------------------------------GGGGTGCG-CCGGGTGACC--AGCGA
TGGTG-GGCGGTGGTCAAGTGTGCCCCCGACT-------------GTATC----TTC---
------------------------------------------------------------
--------GGAT-TCACAGGGTT-------------------------GGACCTGCACTG
GG--CTT-G--CCCTGCGGTAGGACC----------------------------------
------------------------------------------------------------
------------------------------------------------------------
------------------------------------------------------------
------------------------------------------------------------
------------------------------------------------------------
------------------------------------------------------------
------------------GGCTCGGTTAGGGCTGCCACTTACCATGATAAAACTGGGGTG
ATTAAAGCAGGTCAAT--CGACC-----------------TTATACAGATCAGCATGGAA
T-AAAACAA-GCCAAAC-AGCAATTCT---CACCTGCA----------------------
------------------------------------------------------------
------------------------------------------------------------
------------------------------------------------------------
-------GTGCTAAGCTGGCA-GTAGC-AAAAGGGGTGTTCGAGGGTGACCGAATTGCCT
GGGGAGTGGTGAAATA-CGTTGATCCAGGCAAGTCGACCAAAGGCGTAGGCAGTCATCAA
GGGCACGCCCGTTGATCAAGAGCGAAAGTTAAGGGTTCGAAGACGATATGCATACAAAAA
AAGTAAGTCACAAACATTAACAGAAGGTATCTGGTCGTTAAGAGTGAAGTCCTGAGAAAG
GACTTGCTAGTCATTAGCTATAGCGAGAACGGCTAGTGGCGACACTATCAAATTGCTGGG
ACATCCTAAAGGCTTCCTCTACTAACCACACGCCGAAAGGCGCAAAAACCAAGCGGGACC
CTCTTCGGGGGGCACTGCCTGTGTGCGGAAACCAGGCTTAATAGCCCTTGGGCACAGTAA
TAACGGGGGGAGATGATATGCTTGGGGAGAGGGAAATGATTAAACCCTCCTCCTCGGGTA
GTGAAATGGATTATCTGCAGCCAAGACCGTATGGGGGGGTAAGCCTTTAGCGGGGCCTAA
GATTCTTAGGGTGCAGTTCACAGACTAAACGGTAGTGGGTGAGAGAGACCGCTTCTCTCT
CTTAGCCCCTAAGTGGGAATTGGGGTGTAGCGGTGGACCTTGCTTAAGATATAGTCGATG
ATGGGG------------------------------------------------------
------------------------------------------------------------
------------------------------------------------------------
------------------------------------------------------------
------------------------------------------------------------
------------------------------------------------------------
------------------------------------------------------------
------------------------------------------------------------
------------------------------------------------------------
------------------------------------------------------------
------------------------------------------------------------
------------------------------------------------------------
------------------------------------------------------------
---------CAGATACCGTCGT-AGTCTTAACTATAAATGATACTAGCTAGAGATGGGGT
AA---TGTCCATCT----CGACTCTTCCTGGATCTTA-GAGAAATCA--GAGTCTTTGAG
TTCTGGGGGGAGTATGGTCGCAAGGCTGAAACT---------------------------
------------------------------------------------------------
------------------------------------------------------------
------------------------------------------------------------
------------------------------------------------------------
------------------------------------------------------------
------------------------------------------------------------
------------------------------------------------------------
------------------------------------------------------------
------------------------------------------------------------
------------------------------------------------------------
------------------------------------------------------------
------------------------------------------------------------
------------------------------------------------------------
------------------------------------------------------------
------------------------------------------------------------
------------------------------------------------------------
------------------------------------------------------------
------------------------------------------------------------
------------------------------------------------------------
----------------------------------------------------TAAAGGAA
TTGACGGAAGGGCAC-ACAAAGAGT-----------------------------------
------------------------------------------------------------
------------------------------------------------------------
------------------------------------------------------------
------------------------------------------------------------
------------------------------------------------------------
------------------------------------------------------------
------------------------------------------------------------
------------------------------------------------------------
------------------------------------------------------------
------------------------------------------------------------
------------------------------------------------------------
------------------------------------------------------------
------------------------------------------------------------
------------------------------------------------------------
------------------------------------------------------------
------------------------------------------------------------
------------------------------------------------------------
------------------------------------------------------------
------------------------------------------------------------
------------------------------------------------------------
------------------------------------------------------------
------------------------------------------------------------
-------------------------GGAACCTGCGGCTTAATTTATTAGGCCGCAAAAGT
CTTAGCAGGGGGGAGCCCACACACAGCCCTCCCTGCGAATGGCTAGTCGACCCTCCATGT
AAGGCTAAGAGGGGGGCGGCGAGACAACCTGGTACGGGGAAGGCCATGGCTCCCTTAGGA
GGGGGGGCTGTGGTTAACCCCGTGGCGAGTCTGCATTGGGTAACCTTTGTAAGACCGTCG
TAACGCGCGGTAAGGTGTCGGGGGGCTTGGGCTTGCCTAAGTTCCCTTAAGGTACGTGCT
ACTCCCCCCGTAAGGGTGTCTGGTACTGGAGCTCTTAGCCAGTAAAGGTACCAGAGGCTT
AATACCTGCAGGCTTAAAAAACCTGTAGCTAGGCTGGTATGTGACTGATAGG--------
------------------------------------------------------------
------------------------------------------------------------
------------------------------------------------------------
------------------------------------------------------------
------------------------------------------------------------
------------------------------------------------------------
------------------------------------------------------------
------------------------------------------------------------
------------------------------------------------------------
------------------------------------------------------------
------------------------------------------------------------
------------------------------------------------------------
------------------------------------------------------------
------------------------------------------------------------
------------------------------------------------------------
------------------------------------------------------------
------------------------------------------------------------
------------------------------------------------------------
------------------------------------------------------------
-----------------------------------TAATTTGACTCAACACGGGAAAACT
CACCAGGTCCGGATACACGGATGAAGAACAAGCTGAAAGACTTTTTCCAATGATGTAAGT
GGTGGTGCATGGTCGT--------------------------------------------
------------------------------------------------------------
------------------------------------------------------------
------------------------------------------------------------
------------------------------------------------------------
------------------------------------------------------------
------------------------------------------------------------
------------------------------------------------------------
------------------------------------------------------------
------------------------------------------------------------
------------------------------------------------------------
------------------------------------------------------------
------------------------------------------------------------
------------------------------------------------------------
------------------------------------------------------------
------------------------------------------------------------
------------------------------------------------------------
------------------------------------------------------------
------------------------------------------------------------
------------------------------------------------------------
------------------------------------------------------------
------------------------------------------------------------
------------------------------------------------------------
------------------------------------------------------------
------------------------------------------------------------
------------------------------------------------------------
------------------------------------------------------------
------------------------------------------------------------
------------------------------------------------------TCTTAG
TTCGTGGAGTGATTTGTCTGGTCTATTCCGTTAACGAGCGAGACCCCGACGTTCCTAA-T
A-GGGGCAGC-AGCCCGGCTT--------------------------------------G
CC-TGGCCC----GCAA----GGGCTG-AGC-----------------------------
-------TCG---CTAGCAG-CTGCCTC--------------------------------
------------------------------------------------------------
-----------------------------AAACAATG-CTTCTTAGACGTATCCAA-GCC
GATAAGGTTCTTG-AAAT-GGGTTAATAACAGGTCAAACTATTGACTGGCCTGTAAGAGT
CAAGGAGGGGGGCTTAGCCTCCCAACTTGGCTAGTGGAACGGGTGGTGCTGTCCTAGCTA
GGCAGTGCTGCTGGTCTGCGACACCTTCAAATTGCGAGGACACCCTGCTATCAATCTGCC
CTACAACCTTGAGGCTGAAAGGTATCTTGGCGTAATAACGGTCAGATTGGGGGCAACTTG
CAGCCAAGCCCGTATGAGAGGCTAAGCCTTCAGTAAGGCCTAAGCTTCTTAGGGTGCAGT
TCACAGACTAAACGGAGGTGGGGCTAATGCGGTGAAGGGGGGCTTAGGCTTAGGCTTAGG
CTTAGGCTTAGGCTTAGGCTTAGGCTTAGGCTTAGGCTTAGGCTTAGGCTTAGGCTTAGG
CTTAGGCTTAGGCTTAGGCTTAGGCTTAGGCTTAGGCTTAGGCTTAGGCTTAGGCTTAGG
CTTAGGCTTAGGCTTAGGCTTAGTTGCCCTCCCTTGCTTTTAGTCTTAAGATGTAGTCGA
GTAAAACAAATCGGGTAAAAGCAGTC-ATGCCCTTAGATGTTCTGGGCCGCACGCGCGTT
ACAATGGCATGTT---AAAAGCGTGCCTA--------------AAAGGG-----CGTTT-
------------------------------------------------------------
-------------------CCGCGGCC-------TATAGGCT-GTGGTAACCCCT-AATC
CCTGC--CTT-GACTGGGATAGATTATT-GCAAATATTGGTCTCCAACGAGGAATTTTTA
GTAGTCATCGGTCATTAACCTGTGACGAATGAGTCCCTGCCCTGTGTACAAAGGCGCCTA
ACCGGGTGCCTCTGTACAGGGGGCTAACAGGCATCCCGCAAGGGTTAGCCTAGTCCGGCT
AGCTGATTTATCGGCTAGCTAATCCTGAATCGACGGGTTTGGCCCTCTTTATCCTCTTAG
CCGGGGAAAAAAGGGGGGCGGGCGACACCATCAAACTGACGGGGAATCCCTTAGAGCTTA
ACCTACCAACCATGCGCCTAAAGGCGGAAAAATGCTGGACGCTATCACCGCCTAACAGGG
GGGAGTCGCAGCCATGGGGCCAAGGCTAATTACCTTGGGTACGGTAAAAAAGGGTAAGAT
TGGGTTACCTGCAGCCAAGTCCTCTAGTCCCCCCTCTGCTTCCCTTGAGTAAGGAAGCGG
GGGAGACTGTGGATGCAGTTCACAGGCTAAACGGTGGTGGGTGGGGGTTAAGCCTTAGCC
GGCTTAGCCTCTGCTTAAGATATAGTCGGATCCCCCTTTGAAAGGAGGGGGGAAGGGTTA
AAATCG------------------------------------------------------
------------------------------------------------------------
------------------------------------------------------------
------------------------------------------------------------
------------------------------------------------------------
------------------------------------------------------------
------------------------------------------------------------
------------------------------------------------------------
------------------------------------------------------------
------------------------------------------------------------
------------------------------------------------------------
------------------------------------------------------------
------------------------------------------------------------
---------------------------TTGTACACACCGCCCGTCGCTGCTACCGATTGG
GCTTTGCGGTTACGAGTTCGGAGA-CTGTGGCTAT--------TGTCTGCCTTCGGGTAG
GTAAGAA---CTGCGGT--TGAAGTCC-TAATTACCGC
>Lamproderma_arcyrioides_MM37005_JQ031973
--------------AACCTGGTTGATCCTGCCAGTAGTG-TATGCTTCTCCTAAAGACTA
AGCCATGCATGCCCT-GAATAA---GAGGAAGCAA-TTCTCTCTGAATCTGCGAACGGCT
CCGCAAACCAGTTGTAAACTAGAGCAAG---CAA-G-TCTGG------------------
--CGGGC-----------------------TTCG----------------------GCCT
----------------------C-CAGG-C------------------------------
---GAT-ATGGATAACCCTGGTAATTCTGAGGCTAATACATGAC---CGC-AAAA-----
---------CCGGGCA--GC--CCA-------------------------------GCAA
------------------------------------TGG--A-TGCTCGG---GGATGTG
CG----------ATAT---GG------CTTG-----ACAATGAC---------CGGG---
----AAAGGA-CGCACACTC----------------------------------------
------------------------------------------------------------
------------------------------------------------------------
------------------------------------------------------------
------------AGACCGC-GCTAAAAA------GGA-----------------------
---TCGGG-------AC----TCCC----------TCCG-----------GGGA----A-
-----CCTGG--------------------------------------------------
------------------------------------------------------------
CCCCAG--CGGC-TCTT-GCTGTGTGCTTCTGACCTATCAACT--AGACGGCAGCGTAAT
GG-ACATGCTATGGTGACAACGGGTACAG-AGGATTAGGGTTCGATCCTGGAGAGTGGGC
CTGAGAGATTGCTCATACTTCTAAGGAAGGCAGCAGGCGCGCAACGTTCCCCTTGGGCA-
ATGCCCGAGGGCGTTAGGGGACATATGAATGCCTGCCC---ATT----GGGTGGGCAATT
CAAATGGGTCTGTTGTAAACA-GGCTCTCG-AGTAACAATTAGAGGACAAGTCTGGT---
------------------------------------------------------------
------------------------------------------------------------
------------------------------------------------------------
------------------------------------------------------------
------------------------------------------------------------
------------------------------------------------------------
------------------------------------------------------------
------------------------------------------------------------
------------------------------------------------------------
------------------------------------------------------------
------------------------------------------------------------
------------------------------------------------------------
------------------------------------------------------------
------------------------------------------------------------
------------------------------------------------------------
------------------------------------------------------------
------------------------------------------------------------
------------------------------------------------------------
------------------------------------------------------------
------------------------------------------------------------
------------------------------------------------------------
------------------------------------------------------------
------------------------------------------------------------
------------------------------------------------------------
----------------------------GCCAGCACCCGCG-------------------
------------------------------------------------------------
------------------------------------------------------------
------------------------------------------------------------
------------------------------------------------------------
------------------------------------------------------------
------------------------------------------------------------
------------------------------------------------------------
------------------------------------------------------------
------------------------------------------------------------
------------------------------------------------------------
------------------------------------------------------------
------------------------------------------------------------
------------------------------------------------------------
------------------------------------------------------------
------------------------------------------------------------
------------------------------------------------------------
------------------------------------------------------------
------------------------------------------------------------
------------------------------------------------------------
------------------------------------------------------------
------------------------------------------------------------
------------------------------------------------------------
------------------------------------------------------------
--------------------------------------------GTAATTCCAGCTCTAA
TAGCATACGTTAAAGTTGTTGCGGTTAAAACGCTCGTAGTCGGC-TTCTGACTGTCAGAT
GCCT-GATCCGGGAGCCAAGG---AA--TG--CTGCCT--------CTA-----------
----------------------------------GGGGCGCG-CCGGGTGACT--GGGGA
GGGTG-GGCGGCAGTCAATTGTACCTCAGGCT-------------GTATCC---TTCG--
------------------------------------------------------------
--------GGAC-GCACAGACC---------------------------------GG-CT
GCT--TTCG--GGTAGACC-----------------------------------------
------------------------------------------------------------
------------------------------------------------------------
------------------------------------------------------------
------------------------------------------------------------
------------------------------------------------------------
------------------------------------------------------------
-----------------CCGGTCGGCTTGAGGTATCAATTACCATGATCAAACTGGGGTG
ATCAAAGCAGGTCGCA--AGACC-----------------TTGCACAGCGCAGCATGGAA
C-AAGCCAA-GCCGGCC-TGGTCTCT----CAAGCGGG----------------------
------------------------------------------------------------
------------------------------------------------------------
------------------------------------------------------------
---------ACTGGGCAGGCA-GAAGC-AAAAGGGGTGTTCGAGGGTGACCGAATTGCCG
GGCGAGTGGTGAAATA-CGTTGACCCTGGCAAGTCGACCAAAGGCGTAAGCCGTTATCAA
GGGCACGCCCGTTGATCAAGAGCGAAAGTTAAGGGTTCGAAGACGATCTTGCATACCCGG
GTTCGTCCCGGGGTCTGGTCGTCGATAGTGGCCTTCCCCCTCCCCTCCCTGCCTGACCCC
CCCCCTCACCTGCCGAAAGGCGGGAGGGGGAGGGGGATGGGCAGGGGGGGGGGAAGGGAG
AACTTCTAGTCCTGGCAAAGGGGGGGAAAAACGGAGGTCAAGGTCGCCCCTTGGCTCCCA
TCCTCCTCCCCTTCGGTCAGGGCAACACTGCCAAATTGCGGGGACATCCTAAAGGTCAGG
CCTACCAACCACGCGCCGAAAGGCGGAAAAATTGCCGGCATTTGCACTGCCTAACAACAG
GAACCGGGCACGTGGGGCCGGGGTTAACTTCCCTGGAGGGTAACAAGGGCAGGGCATGTA
ACAATGGACAATCCGCAGCCAAGCCCCTTCAAGTCCGGACCTCCCTCCCCTGCCTGGCCC
CCTCCCCCCTCCCTAACCGGAGAGGGGGGGGGGGCCTAAAGGGGGAGAGGGTTGGTGGAC
AGGGGTGCAGTTCACAGACTAAATGGTGGTGGGTGGGCAAGGACGTCATAGGAGGGGCGG
GATCGGGAAGGGGGGGGTGACGCTGGAGGGGAGGGAGACGGCAGCCTCGCGGAGGCTGTC
TCCCACCCCTATTGCAACCAGTGATGCCTCCCTGTCCCTGCCTGCTTCCCCCTGTCCCTG
CCTGCTTAAGATATAGTCGGGCCTCTGGTGAAAGCCGGGGGGTGGTACCCG---------
------------------------------------------------------------
------------------------------------------------------------
------------------------------------------------------------
------------------------------------------------------------
------------------------------------------------------------
------------------------------------------------------------
------------------------------------------------------------
------------------------------------------------------------
------------------------------------------------------------
---------CAGATACCGTCGT-AGTCTTAACTATAAATGATACTGGCCAGGGATGGGAT
AT---TGTCCATCT----CGACTCTTCCTGGACCTTG-GAGAAATCA--GAGTCTTTGAG
TTCTGGGGGGAGTATGGTCGCAAGGCTGAAACTATACAGAGGGGTTTTGAGAACGGTGGC
CGTCAAGGTCTGCCGTTAGTCCTCCGGGGCTGGGAGGGGGTGGACCGGGGAGGGGGGGGC
ACCCTCCATCCTGGACCGCCCTGAGGCCAGTCACAGGCAGGGGAGGGGGGACCCGGGGCT
TGCAACCCTGGGTCTTCTCGCCTGAGTACTGTTACAGAGCAGGGGGGGGCATGGAGCAAT
GGGACCACTGGGAGGAGAGGGATGGAGAGGGCTGTAACCGGCCCCCCCTGACCCGTCCCC
ACCTAGAGGACCCCTGTGCTCCCCCCATCTGTTCCGGGGGGCAACACTGTCAAATTGCTG
GGACACCCTAAAGCCTCTCCTACTACCCTGCAGCCCGAAAGGGCTGTGGTGGAACCAGGG
ATAACGACCCTGGGCATAGTGACAACGGAGATGGATGAACCACCTGGTCTTGCCAGGTGG
TGATGAAATGGGCGATCAGCAGCCAAGCCCGTACTTGGGAGGGGGGGGGTAGAGGTTAGT
AGGGATAGGGGGGACCCTACCTGAATCCTTTTGCCCCCCACCCCACCCAAAGGGTGCAGT
TCACAGGCCAAACGACGGTGGGTGCCCTGACGCAGATAATGGAGAAGGGGGGGTTGGGGG
AGGTCTTTGATTCCCCCTGCCCTCCCCAACCACCGCTGCCCTGGGTGCTTAAGATATGGT
CGGCTCCCCATGGTGAAAACGTATGGGGGTTCAAGCG-----------------------
------------------------------------------------------------
------------------------------------------------------------
------------------------------------------------------------
------------------------------------------------------------
------------------------------------------------------------
------------------------------------------------------------
------------------------------------------------------------
----------------------------------------------------TAAAGGAA
TTGACGGAAGGGCAC-ACAAAGAGT-----------------------------------
------------------------------------------------------------
------------------------------------------------------------
------------------------------------------------------------
------------------------------------------------------------
------------------------------------------------------------
------------------------------------------------------------
------------------------------------------------------------
------------------------------------------------------------
------------------------------------------------------------
------------------------------------------------------------
------------------------------------------------------------
------------------------------------------------------------
------------------------------------------------------------
------------------------------------------------------------
------------------------------------------------------------
------------------------------------------------------------
------------------------------------------------------------
------------------------------------------------------------
------------------------------------------------------------
------------------------------------------------------------
------------------------------------------------------------
------------------------------------------------------------
-------------------------GGAACCTGCGGCTTAATAGCTAGGCCGCAAAAGCA
CCAGTTAAAAGCTGGATGCTAGTCTGACTGCGCAATGGTTTACACAGCGCAGTCGGGCAA
CATCACCAAATTGCCGGGAAGACTTGTTAGGTAGACAGTACCGCTTCTGGGCCGTGAGGT
CCTTTGGCACCGTAGGGAAACTTCCGGGTATGGTAATAACCTGTCTAATAGAGTTTATCG
GCAGCCAAGCTCTCGTAGACCCCCTGCTTCACTGCAGGGTTAACGAGAGTGCAGTTCACA
GACTAAATGGTGGTGGGTGCTTCATTTGCCAGGGACAGTCAATGGTCCTGGTGAGTGGGG
TGCTTAAGATATAGTCGGGCCCACCCGAGACGGGTGCCCCACGATGAAGCCTGTGTAAGG
GCTGGAGCGTAGGGAGGCATATGCAGCTGTAAGCACGGCTGCTAGGTGCTGGGGCACAAA
GCG---------------------------------------------------------
------------------------------------------------------------
------------------------------------------------------------
------------------------------------------------------------
------------------------------------------------------------
------------------------------------------------------------
------------------------------------------------------------
------------------------------------------------------------
------------------------------------------------------------
------------------------------------------------------------
------------------------------------------------------------
------------------------------------------------------------
------------------------------------------------------------
------------------------------------------------------------
------------------------------------------------------------
------------------------------------------------------------
------------------------------------------------------------
------------------------------------------------------------
-----------------------------------TAATTTGACTCAACACGGGAAAACT
CACCAGGTCCGGATACACGTATGAAAGACAAGCTGAAAGACTTTTCTCAATGATGTAAGT
GGTGGTGCATGGTCGTGACAGGGGAGAACTAGTGGCGACAGCGCCTGCGAAAGCAGGTGC
TAGTGGCGATCCCGGGCCCGCTCCAGGGGCAAGGGCTCGGGTTGCTGCAACACTACCAAA
TTGCGGGGAACTCCAGAGTGGGCCATGGTACCGCCTCAGCACCGAAAGGTCTGGCTGATG
GCACCTCAGGGGAAACCCTGAGGGTATGGTAAGAACCCGTGTGCCTTGGACGATCCGCAG
CCAAGCCCGTACTTGGGGAGGGGAGGGGGGGAGCAGAGGTTAGTAGGGATAGGGGGGACC
CTACCTGAATCCCTCTACCCCCCCAGGGGAGCAGAGGTTAGTAGGGATAGGGGGGACCCT
ACCCGAATCCTTCTACTCCCCCAGGGGACCAGAGGCTAGTAGGGATAGGGGGGACCCTAC
CCGAATCCTTCTACCCCCAACCCACCCAAAGGGTGCAGTTCAACGACTCGATGGTAGTGG
GTAAGGCCTGAGCCCCCCCCCCCCCCTTTGAGGGGGGGGGAAGGGCACAGGCCTTGCTTA
AGATAGAGTCTTGCCGCCCCGGAAGGGGTCTCAGAAGGAAAGGGACCAAGCCGTCCCCGG
AGTTTGAGAGTAGAGGGAGGGGACAGGCAACTGCCCCCCTTTCCCTATGGATCAACAG--
------------------------------------------------------------
------------------------------------------------------------
------------------------------------------------------------
------------------------------------------------------------
------------------------------------------------------------
------------------------------------------------------------
------------------------------------------------------------
------------------------------------------------------------
------------------------------------------------------------
------------------------------------------------------------
------------------------------------------------------------
------------------------------------------------------------
------------------------------------------------------------
------------------------------------------------------------
------------------------------------------------------------
------------------------------------------------------------
------------------------------------------------------------
------------------------------------------------------TCTTAG
TTCGTGGAGTGATTTGTCTGGTCTATTCCGATAACGAGCGAGACCCCGACGTTCCTAA-T
A-GGGGCAGC-AACCCGGCTT--------------------------------------G
CC--CGGTT----TCAA----GAATG--GGC-----------------------------
-------TTG---TTAGCAA-GTACCTT--------------------------------
------------------------------------------------------------
-----------------------------GAACATTG-CTTCTTAGACGTATCAGA-GCC
GATAAGGTTCTTG-AAAT-GGGTTAATAACAGGTTAGGAGACTGGCCTGTAGAAGTTAGG
CGACCTCCCTGCGCAAGCAGGGGAGAGCCTGGCTAGTGGGACCCAGTGCCCCCCCTCCCC
CCTCCCGAGAGGGAGGGGGGGGGTAGGGTGCTGTCCTGCGACACCCTCAAATTGCTGGGA
CGTCCTGTATTCATCCTGCTCTACAATCACCGGGCTGAAAGGCCTTGTGACCGTAATAAC
GAGCAGGATGGGGGCCAATCAGCAGCCAAGCCCTAAACGAGGCACCCCCCCTGAGCCCCC
CCCCCCATCTCATGGGGGGGGAGACGGGAGGTCCTCGCATGGGTGCAGTTCACAGACTAA
ATGTGGGTGGGGTTGCCTATCGGGATGTCCCTGAAACAATAGGGGGCACTCCGGGCGATC
ATAAGATATAGTCGGAATGCTTCAGGCATTGG----------------------------
------------------------------------------------------------
---------------------CAGTC-ATGCCCTTAGATGTTCTGGGCCGCACGCGCGTT
ACAATGGCATGCT---TAGATAGTGCTCA--------------AAAGGG-----CATAT-
------------------------------------------------------------
-------------------CCGTGGCC-------TACCGGCC-ATGGTAACCCTT-AGAC
CCTGC--CTT-GACTGGGACAGACTATT-GCAATTATTGGTCTCAAACGAGGAATTTTTA
GTAGTCGCAGGTCATTAACCTGCGACGAATGCGTCCCTGCCCTGGTCACACTCGCTGACA
CGAGTGTAATGGGGGCAAAAAGGCTGCCCGCAAGGGTCTGCCTAGTGGTACTGCCCTGCC
CCTGTGATGGGGGCGGGGTGGGACTGCAACACCATCAAATTGATCAGGGACCCCCTAAAG
GCTCAGCCACCAAACGGTCCTTAGAAATGAGGGCCGTGGCCTGGGAGAAAGACCCAGGGT
ACGGTAATAGTGCTGAGTATGATGGGCTGCCTTCCCTCCTCCCGACCGCATCCGCCCATA
CCCCCCCCTTAGCGGGGGGGGGCAGGGTGGGGGCAACTGGGAGAGGGGGAGATGGACCGG
AAATGGGATACCTGCAGCCAAGTCCTGAGGGCACACCATGGGGAGCAGGGAGACTGGGCC
TAATCAACCTGGACTCCCCTATCCCTGTGCCTTATGGATGCAGTTCACAGGCTATACGGT
GGTGGGTGGGTGGGGGATCCTTTGCTGAATGACCTGGGGGGTAGCCTCCTCGGGACTGTG
GCAGAGCCCCCCCCTGCTTAAGACTTAGTCGGGCTACCTGGGAAACTGGGAGAACCTCTA
TATGCCTGGAGGCCAGGTCCCCACACCCCCTCCCTTATCGGGGGGGGGGGAGGGGAACGA
GCCAGAAGGGTAATTGGGGGTGAGTAAGGATCAGTGGAAGGGGGAGGGGGAGGCAGGGCA
AAGGGGAGGACTAAGGAGCAGGGACAGGGGAGGGCTTCAGTGCCCTCCCTCAGTACTTGC
CCCCCTGACCACCCCAGTGCCTTGTAGGGACAGAGCGGGATAGGGGACGGGCTCATTACC
CTTCCTCAGTGCTGCTCTTGACCGTCTCTCCCTCTATGGGGTTGGAGCGGGTGCAGGGGA
CGGGCTTATTGCCCCCCTCAGTGCTGCTTCTGGCCTCGTCCTTTCCCCTGGTAGGGCTGA
GGTGGGCTTGGGGGGGTCTCTCCCCCCCAGCCTACACCTGTCAGACCAGGTCCTGCTGGA
GTGTTGGATATATATATAGAGAGCACCTG-------------------------------
------------------------------------------------------------
------------------------------------------------------------
------------------------------------------------------------
------------------------------------------------------------
---------------------------TTGTACACACCGCCCGTCGCTGCTACCGATTGG
GTTTTGCGGTTACGAGTTCGGAGG-CTGTGGCTAC-------TACCTTCCTTCTGGCTCG
GTGGAAC---CCGCGGC--TAAAGTCC-TAATTACCGCACGGCCTAGAGGAAGCAGAAGT

>Lamproderma_pulveratum_JQ031988
--------------AACCTGGTTGATCCTGCCAGTAGTG-TATGCTTCTCCTAAAGACTA
AGCCATGCATGCCCT-GAATAA---GAGGAAGCAA-TTCTCTCTGAATCTGCGAACGGCT
CCGCAAACCAGTTGTAAACTAGAGCAAG---CAA-G-CCTGG------------------
--CGGGC-----------------------TTCG----------------------GCCT
----------------------C-CAGG-T------------------------------
---GAT-ATGGATAACCCTGGTAATTCTGAGGCTAATACATGAC---CGC-AAAA-----
---------CCGGGCA--GC--CCA-------------------------------GCAA
------------------------------------TGG--A-TGCTCGG---GGATGTG
CG----------ATAT---GG------CTTG-----ACAATAAC---------CGGG---
----AAAGGA-CGCACACTC----------------------------------------
------------------------------------------------------------
------------------------------------------------------------
------------------------------------------------------------
------------AGACCGC-GCTAAAAA------GGA-----------------------
---TCGGG-------AC----TCTC----------TTCG-----------GAGA----A-
-----CCTGG--------------------------------------------------
------------------------------------------------------------
CCCCTG--CGGC-TCTT-GCTGTGTGCTTCTGACCTATCAACT--AGACGGCAGCGTAAT
GG-ACATGCTATGGTGACAACGGGTACAG-AGGATTAGGGTTCGATCCTGGAGAGTGGGC
CTGAGAGATTGCTCATACTTCTAAGGAAGGCAGCAGGCGCGCAACGTTCCCCTTGGGCA-
ATGCCCGAGGGCGTTAGGGGACATATGAATGCCTGCCC---ATT----GGGTGGGCAATT
CAAATGGGTCTGTTGTAAACA-GGCTCTCG-AGTAACAATTAGAGGACAAGTCTGGT---
------------------------------------------------------------
------------------------------------------------------------
------------------------------------------------------------
------------------------------------------------------------
------------------------------------------------------------
------------------------------------------------------------
------------------------------------------------------------
------------------------------------------------------------
------------------------------------------------------------
------------------------------------------------------------
------------------------------------------------------------
------------------------------------------------------------
------------------------------------------------------------
------------------------------------------------------------
------------------------------------------------------------
------------------------------------------------------------
------------------------------------------------------------
------------------------------------------------------------
------------------------------------------------------------
------------------------------------------------------------
------------------------------------------------------------
------------------------------------------------------------
------------------------------------------------------------
------------------------------------------------------------
----------------------------GCCAGCACCCGCG-------------------
------------------------------------------------------------
------------------------------------------------------------
------------------------------------------------------------
------------------------------------------------------------
------------------------------------------------------------
------------------------------------------------------------
------------------------------------------------------------
------------------------------------------------------------
------------------------------------------------------------
------------------------------------------------------------
------------------------------------------------------------
------------------------------------------------------------
------------------------------------------------------------
------------------------------------------------------------
------------------------------------------------------------
------------------------------------------------------------
------------------------------------------------------------
------------------------------------------------------------
------------------------------------------------------------
------------------------------------------------------------
------------------------------------------------------------
------------------------------------------------------------
------------------------------------------------------------
--------------------------------------------GTAATTCCAGCTCTAA
TAGCATACGTTAAAGTTGTTGCGGTTAAAACGCTCGTAGTCGGC-TTCTGACTGTCAGAT
GCCT-GATCCGGGAGCCTAGG---AA--TG--CTGCCT---------T------------
----------------------------------CGGGCGCG-CCGGGTGACT--GGGGA
CGGCG-GGCGGCAGTCAATTGTACCTCAGGCT-------------GTATCC---TTCG--
------------------------------------------------------------
--------GGAC-TCACAGACC---------------------------------GG-CT
GCC--TTCG--GGTAGACC-----------------------------------------
------------------------------------------------------------
------------------------------------------------------------
------------------------------------------------------------
------------------------------------------------------------
------------------------------------------------------------
------------------------------------------------------------
-----------------CCGGTCGGCTTGGGGTATCAATTACCACGATCAAACTGGCGTG
ATTAAAGCAGGTCGCA--AGACC-----------------TTGCACAGCGCAGCATGGAA
C-AAGCCAA-GCCGGCC-TGGTCTCT----CAAGCGGG----------------------
------------------------------------------------------------
------------------------------------------------------------
------------------------------------------------------------
---------ACTGGGCAGGCA-GAAGC-AAAAGGGGTGTTCGAGGGTGACCGAATTGCCG
GGCGAGTGGTGAAATA-CGTTGACCCTGGCAAGTCGACCAAAGGCGAAAGCAGTCATCAA
GGGCACGCCCGTTGATCAAGAGCGAAAGTTAAGGGTTCGAAGACGAT-------------
------------------------------------------------------------
------------------------------------------------------------
------------------------------------------------------------
------------------------------------------------------------
------------------------------------------------------------
------------------------------------------------------------
------------------------------------------------------------
------------------------------------------------------------
------------------------------------------------------------
------------------------------------------------------------
------------------------------------------------------------
------------------------------------------------------------
------------------------------------------------------------
------------------------------------------------------------
------------------------------------------------------------
------------------------------------------------------------
------------------------------------------------------------
------------------------------------------------------------
------------------------------------------------------------
------------------------------------------------------------
------------------------------------------------------------
---------CAGATACCGTCGT-AGTCTTAACTATAAATGATACTGGCCAGGGATGGGAT
AT---TGTCCATCT----CGACTCTTCCTGGACCTTG-GAGAAATCA--GAGTCTTTGAG
TTCTGGGGGGAGTATGGTCGCAAGGCTGAAACT---------------------------
------------------------------------------------------------
------------------------------------------------------------
------------------------------------------------------------
------------------------------------------------------------
------------------------------------------------------------
------------------------------------------------------------
------------------------------------------------------------
------------------------------------------------------------
------------------------------------------------------------
------------------------------------------------------------
------------------------------------------------------------
------------------------------------------------------------
------------------------------------------------------------
------------------------------------------------------------
------------------------------------------------------------
------------------------------------------------------------
------------------------------------------------------------
------------------------------------------------------------
------------------------------------------------------------
----------------------------------------------------TAAAGGAA
TCGACGGAAGGGCAC-ACAAAGAGT-----------------------------------
------------------------------------------------------------
------------------------------------------------------------
------------------------------------------------------------
------------------------------------------------------------
------------------------------------------------------------
------------------------------------------------------------
------------------------------------------------------------
------------------------------------------------------------
------------------------------------------------------------
------------------------------------------------------------
------------------------------------------------------------
------------------------------------------------------------
------------------------------------------------------------
------------------------------------------------------------
------------------------------------------------------------
------------------------------------------------------------
------------------------------------------------------------
------------------------------------------------------------
------------------------------------------------------------
------------------------------------------------------------
------------------------------------------------------------
------------------------------------------------------------
-------------------------GGAACCTGCGGCT----------------------
------------------------------------------------------------
------------------------------------------------------------
------------------------------------------------------------
------------------------------------------------------------
------------------------------------------------------------
------------------------------------------------------------
------------------------------------------------------------
------------------------------------------------------------
------------------------------------------------------------
------------------------------------------------------------
------------------------------------------------------------
------------------------------------------------------------
------------------------------------------------------------
------------------------------------------------------------
------------------------------------------------------------
------------------------------------------------------------
------------------------------------------------------------
------------------------------------------------------------
------------------------------------------------------------
------------------------------------------------------------
------------------------------------------------------------
------------------------------------------------------------
------------------------------------------------------------
------------------------------------------------------------
------------------------------------------------------------
-----------------------------------TAATTTGACCCAACACGGGAAAACT
CACCAGGTCCGGATACAAGTATGAAAGACAAGCTGAAAGACTTTTCTCAATGATGTAAGT
GGTGGTGCATGGTCGT--------------------------------------------
------------------------------------------------------------
------------------------------------------------------------
------------------------------------------------------------
------------------------------------------------------------
------------------------------------------------------------
------------------------------------------------------------
------------------------------------------------------------
------------------------------------------------------------
------------------------------------------------------------
------------------------------------------------------------
------------------------------------------------------------
------------------------------------------------------------
------------------------------------------------------------
------------------------------------------------------------
------------------------------------------------------------
------------------------------------------------------------
------------------------------------------------------------
------------------------------------------------------------
------------------------------------------------------------
------------------------------------------------------------
------------------------------------------------------------
------------------------------------------------------------
------------------------------------------------------------
------------------------------------------------------------
------------------------------------------------------------
------------------------------------------------------------
------------------------------------------------------------
------------------------------------------------------TCTTAG
TTCGTGGAGTGATTTGTCTGGTCTATTCCGATAACGAGCGAGACCCCGACGTTCCTAA-T
A-GGGGTAGC-AGCCCGGCTT--------------------------------------G
CC--TGGTC----TCAC----GACTG--GAC-----------------------------
-------TTG---CTAGCAG-CTACCTT--------------------------------
------------------------------------------------------------
-----------------------------GAACATTG-CTTCTTAGACGTATCAGA-GCC
GATAAGGTTCTTG-AAAT-GGGTTAATAACAGGT--------------------------
------------------------------------------------------------
------------------------------------------------------------
------------------------------------------------------------
------------------------------------------------------------
------------------------------------------------------------
------------------------------------------------------------
------------------------------------------------------------
------------------------------------------------------------
---------------------CAGTC-ATGCCCTTAGATGTTCTGGGCCGCACGCGCGTT
ACAATGGCATGCA---AAGATAGTGCTCA--------------AAAGGG-----CATAT-
------------------------------------------------------------
-------------------CCGTGGCC-------TACCGGCC-GTGGTAACCCTT-AGAC
CCTGC--CCT-GACTGGGACAGACTATT-GCAATTATTGGTCTCAAACGAGGAATTTTTA
GTAGTCGCAGGTCATTAACCTGCGACGAATGCGTCCCTGCCCT-----------------
------------------------------------------------------------
------------------------------------------------------------
------------------------------------------------------------
------------------------------------------------------------
------------------------------------------------------------
------------------------------------------------------------
------------------------------------------------------------
------------------------------------------------------------
------------------------------------------------------------
------------------------------------------------------------
------------------------------------------------------------
------------------------------------------------------------
------------------------------------------------------------
------------------------------------------------------------
------------------------------------------------------------
------------------------------------------------------------
------------------------------------------------------------
------------------------------------------------------------
------------------------------------------------------------
------------------------------------------------------------
------------------------------------------------------------
---------------------------TTGTACACACCGCCCGTCGCTGCTACCGATTGG
GTTTTGCGGTTACGAGTTCGGAGG-CTGTGGCTAC-------TACCTTCCTTCTGGCTCG
GTAGAAC---CCGTGGC--TAAAGTCC-TAATTACCGCACGGCCTAGAGGAAGCAGAAGT
CGTAACAAGGTAATCGTAGGTGAACCTGCAGAAGGATC
>Lamproderma_cristatum_JQ031977
------------------TGGTTGATCCTGCCAGTAGTG-TATGCTTCTCCTAAAGACTA
AGCCATGCATGCCCC-GAATAA---GAGGAAGCAA-TTCTCTCTGAATCTGCGAACGGCT
CCGCAAACCAGTTGTAAACTAGAGCAAG---CTA-G-TCTGG------------------
--CGGGC-----------------------TTCG----------------------GCCT
----------------------C-CAGG-C------------------------------
---GAT-ATGGATAACCCTGGTAATTCTGAGGCTAATACAGGAC---CGC-AAAA-----
---------CCGGGCA--GC--CCA-------------------------------GCAA
------------------------------------TGG--A-TGCCCGG---GGCTGTG
CG----------ATAT---GG------CTTG-----ACAATGAC---------CGGG---
----AAAGGA-CGCACACTC----------------------------------------
------------------------------------------------------------
------------------------------------------------------------
------------------------------------------------------------
------------AGACCGC-GCTACAAA------GGA-----------------------
---TCGGG-------AC----TCCC----------CTCG-----------GGGA----A-
-----CCTGG--------------------------------------------------
------------------------------------------------------------
CCCCAG--CGGC-TCTT-GCTGTGTGCTTCTGACCTATCAACT--AGACGGCAGCGTAAT
GG-ACATGCTATGGTGACAACGGGTACAG-AGGATTAGGGTTCGATCCTGGAGAGTGGGC
CTGAGAGATTGCTCATACTTCTAAGGAAGGCAGCAGGCGCGCAACGTTCCCCTTGGGCA-
ATGCCCGAGGGCGTTAGGGGACATATGAATGCCTGCCC---ATT----GGGTGGGCAATT
CAAATGGGTCTGTTGTAAACA-GGCTCTCG-AGTAACAATTAGAGGACAAGTCTGGT---
------------------------------------------------------------
------------------------------------------------------------
------------------------------------------------------------
------------------------------------------------------------
------------------------------------------------------------
------------------------------------------------------------
------------------------------------------------------------
------------------------------------------------------------
------------------------------------------------------------
------------------------------------------------------------
------------------------------------------------------------
------------------------------------------------------------
------------------------------------------------------------
------------------------------------------------------------
------------------------------------------------------------
------------------------------------------------------------
------------------------------------------------------------
------------------------------------------------------------
------------------------------------------------------------
------------------------------------------------------------
------------------------------------------------------------
------------------------------------------------------------
------------------------------------------------------------
------------------------------------------------------------
----------------------------GCCAGCACCCGCG-------------------
------------------------------------------------------------
------------------------------------------------------------
------------------------------------------------------------
------------------------------------------------------------
------------------------------------------------------------
------------------------------------------------------------
------------------------------------------------------------
------------------------------------------------------------
------------------------------------------------------------
------------------------------------------------------------
------------------------------------------------------------
------------------------------------------------------------
------------------------------------------------------------
------------------------------------------------------------
------------------------------------------------------------
------------------------------------------------------------
------------------------------------------------------------
------------------------------------------------------------
------------------------------------------------------------
------------------------------------------------------------
------------------------------------------------------------
------------------------------------------------------------
------------------------------------------------------------
--------------------------------------------GTAATTCCAGCTCTAA
TAGCATACGTTAAAGTTGTTGCGGTTAAAACGCTCGTAGTCGGC-TTCTGACTGTCAGAT
GCCT-GATCCGGAATCCAAGG---AA--TG--CTGCCT--------CTA-----------
----------------------------------GGGGCGCG-CCAGGTGACT--GGGGA
CGGCG-GGCGGCAGTCAATTGTACCTCAGGCT-------------GTATCC---TTCG--
------------------------------------------------------------
--------GGAC-TCACAGACC---------------------------------GG-CT
GCC--CTCG--GGTAGACC-----------------------------------------
------------------------------------------------------------
------------------------------------------------------------
------------------------------------------------------------
------------------------------------------------------------
------------------------------------------------------------
------------------------------------------------------------
-----------------CCGGTCGGCTTGAGGTATCAATTACCATGATCAAACTGGGGTG
ATCAAAGCAGGTCGCA--AGACC-----------------TTGCACAGCGCAGCATGGAA
C-AAGCCAA-GCCGGCC-TGGTCTCT----CAAGCGGG----------------------
------------------------------------------------------------
------------------------------------------------------------
------------------------------------------------------------
---------ACTGGGCAGGCA-GAAGC-AAAAGGGGTGTTCGAGGGTGACCGAATTGCCG
GGCGAGTGGTGAAATA-CGTTGACCCTGGCAAGTCGACCAAAGGCGAAAGCAGTCATCAA
GGGCACGCCCGTTGATCAAGAGCGAAAGTTAAGGGTTCGAAGACGAT-------------
------------------------------------------------------------
------------------------------------------------------------
------------------------------------------------------------
------------------------------------------------------------
------------------------------------------------------------
------------------------------------------------------------
------------------------------------------------------------
------------------------------------------------------------
------------------------------------------------------------
------------------------------------------------------------
------------------------------------------------------------
------------------------------------------------------------
------------------------------------------------------------
------------------------------------------------------------
------------------------------------------------------------
------------------------------------------------------------
------------------------------------------------------------
------------------------------------------------------------
------------------------------------------------------------
------------------------------------------------------------
------------------------------------------------------------
---------CAGATACCGTCGT-AGTCTTAACTATAAATGATACTGGCCAGGGATGGGAT
AT---TGTCCATCT----CGACTCTTCCTGGACCTTG-GAGAAATCA--GAGTCTTTGAG
TTCTGGGGGGAGTATGGTCGCAAGGCTGAAACT---------------------------
------------------------------------------------------------
------------------------------------------------------------
------------------------------------------------------------
------------------------------------------------------------
------------------------------------------------------------
------------------------------------------------------------
------------------------------------------------------------
------------------------------------------------------------
------------------------------------------------------------
------------------------------------------------------------
------------------------------------------------------------
------------------------------------------------------------
------------------------------------------------------------
------------------------------------------------------------
------------------------------------------------------------
------------------------------------------------------------
------------------------------------------------------------
------------------------------------------------------------
------------------------------------------------------------
----------------------------------------------------TAAAGGAA
TTGACGGAAGGGCAC-ACAAAGAGT-----------------------------------
------------------------------------------------------------
------------------------------------------------------------
------------------------------------------------------------
------------------------------------------------------------
------------------------------------------------------------
------------------------------------------------------------
------------------------------------------------------------
------------------------------------------------------------
------------------------------------------------------------
------------------------------------------------------------
------------------------------------------------------------
------------------------------------------------------------
------------------------------------------------------------
------------------------------------------------------------
------------------------------------------------------------
------------------------------------------------------------
------------------------------------------------------------
------------------------------------------------------------
------------------------------------------------------------
------------------------------------------------------------
------------------------------------------------------------
------------------------------------------------------------
-------------------------GGAACCTGCGGCT----------------------
------------------------------------------------------------
------------------------------------------------------------
------------------------------------------------------------
------------------------------------------------------------
------------------------------------------------------------
------------------------------------------------------------
------------------------------------------------------------
------------------------------------------------------------
------------------------------------------------------------
------------------------------------------------------------
------------------------------------------------------------
------------------------------------------------------------
------------------------------------------------------------
------------------------------------------------------------
------------------------------------------------------------
------------------------------------------------------------
------------------------------------------------------------
------------------------------------------------------------
------------------------------------------------------------
------------------------------------------------------------
------------------------------------------------------------
------------------------------------------------------------
------------------------------------------------------------
------------------------------------------------------------
------------------------------------------------------------
-----------------------------------TAATTTGACCCAACACGGGAAAACT
CACCAGGTCCGGATACAAGTATGAAAGACAAGCTGAAAGACTTTTCTCAATGATGTAAGT
GGTGGTGCATGGTCGT--------------------------------------------
------------------------------------------------------------
------------------------------------------------------------
------------------------------------------------------------
------------------------------------------------------------
------------------------------------------------------------
------------------------------------------------------------
------------------------------------------------------------
------------------------------------------------------------
------------------------------------------------------------
------------------------------------------------------------
------------------------------------------------------------
------------------------------------------------------------
------------------------------------------------------------
------------------------------------------------------------
------------------------------------------------------------
------------------------------------------------------------
------------------------------------------------------------
------------------------------------------------------------
------------------------------------------------------------
------------------------------------------------------------
------------------------------------------------------------
------------------------------------------------------------
------------------------------------------------------------
------------------------------------------------------------
------------------------------------------------------------
------------------------------------------------------------
------------------------------------------------------------
------------------------------------------------------TCTTAG
TTCGTGGAGTGATTTGTCTGGTCTATTCCGATAACGAGCGAGACCCCGACGTTCCTAA-T
A-GGGGCAGC-AGCCCGGCTT--------------------------------------G
CT--TGGTT----TCAC----GACTG--GGC-----------------------------
-------TTG---CTAGCAG-CTACCTT--------------------------------
------------------------------------------------------------
-----------------------------GAACATTG-CTTCTTAGACGTATCAGA-GCC
GATAAGGTTCTTG-AAAT-GGGTTAATAACAGGT--------------------------
------------------------------------------------------------
------------------------------------------------------------
------------------------------------------------------------
------------------------------------------------------------
------------------------------------------------------------
------------------------------------------------------------
------------------------------------------------------------
------------------------------------------------------------
---------------------CAGTC-ATGCCCTTAGATGTTCTGGGCCGCACGCGCGTT
ACAATGGCATGCA---AAGATAGTGCTCA--------------AAAGGG-----CATAT-
------------------------------------------------------------
-------------------CCGTGGCC-------TACCGGCC-ATGGTAACCCTT-AGAC
CCTGC--CCT-GACTGGGACAGACTATT-GCAATTATTGGTCTCAAACGAGGAATTTTTA
GTAGTCGCAGGTCATTAACCTGCGACGAATGCGTCCCTGCCCT-----------------
------------------------------------------------------------
------------------------------------------------------------
------------------------------------------------------------
------------------------------------------------------------
------------------------------------------------------------
------------------------------------------------------------
------------------------------------------------------------
------------------------------------------------------------
------------------------------------------------------------
------------------------------------------------------------
------------------------------------------------------------
------------------------------------------------------------
------------------------------------------------------------
------------------------------------------------------------
------------------------------------------------------------
------------------------------------------------------------
------------------------------------------------------------
------------------------------------------------------------
------------------------------------------------------------
------------------------------------------------------------
------------------------------------------------------------
---------------------------TTGTACACACCGCCCGTCGCTGCTACCGATTGG
GTTTTGCGGTTACGAGTTCGGAGG-CTGTGGCTAC-------TACCTTCCTTCTGGCTCG
GTGGAAC---CCGCGGC--TAAAGTCC-TAATTACCGCACGGCCTAGAGGAAGCAGAAGT
CGTAACAAGGTAATCGTAGGTGAACCTGCAGAAGGATC
>Diacheopsis_metallica_DQ903670
-------------------------------------TG-TATGCTTCTCCTAAAGACTA
AGCCATGCATGCCCC-GAATAA---GAGGAAGCAA-TTCTCTCTGAATCTGCGAACGGCT
CCGCAAACCAGTTGTAAACTAGAGCAAG---CTA-G-TCTGG------------------
--CGGGC-----------------------TTCG----------------------GCCT
----------------------C-CAGG-C------------------------------
---GAT-ATGGATAACCCTGGTAATTCTGAGGCTAATACAGGAC---CGC-AAAA-----
---------CCGAGCA--GC--CCA-------------------------------GCAA
------------------------------------TGG--A-TGCTCGG---GGCTGTG
CG----------ATAT---GG------CTTG-----ACAATGAC---------CGGG---
----AAAGGA-CGCACACTC----------------------------------------
------------------------------------------------------------
------------------------------------------------------------
------------------------------------------------------------
------------AGACCGC-GCTACAAA------GGA-----------------------
---TCAGG-------AC----TCCC----------CTCG-----------GGGA----A-
-----CCTGG--------------------------------------------------
------------------------------------------------------------
CCCCAG--CGGC-TCTT-GCTGTGTGCTTCTGACCTATCAACT--AGACGGCAGCGTAAT
GG-ACATGCTATGGTGACAACGGGTACAG-AGGATTAGGGTTCGATCCTGGAGAGTGGGC
CTGAGAGATTGCTCATACTTCTAAGGAAGGCAGCAGGCGCGCAACGTTCCCCTTGGGCA-
ATGCCCGAGGGCGTTAGGGGACATATGAATGCCTGCCC---ATT----GGGTGGGCAATT
CAAATGGGTCTGTTGTAAACA-GGCTCTCG-AGTAACAATTAGAGGACAAGTCTGGT---
------------------------------------------------------------
------------------------------------------------------------
------------------------------------------------------------
------------------------------------------------------------
------------------------------------------------------------
------------------------------------------------------------
------------------------------------------------------------
------------------------------------------------------------
------------------------------------------------------------
------------------------------------------------------------
------------------------------------------------------------
------------------------------------------------------------
------------------------------------------------------------
------------------------------------------------------------
------------------------------------------------------------
------------------------------------------------------------
------------------------------------------------------------
------------------------------------------------------------
------------------------------------------------------------
------------------------------------------------------------
------------------------------------------------------------
------------------------------------------------------------
------------------------------------------------------------
------------------------------------------------------------
----------------------------GCCAGCACCCGCGAAGCC--AACT--GGATCC
GCGGGGAAAGTGCAGGGTTAAACAAGCCTTGTGCTAGTCAGGTCCCTACATGTGTGTGTG
TAGGGTAGCCTGGCGATACCGTCAAATTGCGGGGAGTTCCTAAAGCCCACACTACCAACC
ACTGAGCCGAAAGGCTGGTGGGGCCCAGGTTAACTGCCTGGGGTAAGGTAATAAGGTGTG
TGGATCGACGTGGACCCCCCCCCCCCCCTTTTTTTTTTTTAATGGGGGGGCAAGGTTAGG
GGGGGGGGGGCTGCTGAGAATGGATAATCCGCAGCCAAGCCCGTACCGGGGTCTAGGTCA
GTAGGGACAGGGGGGATACCCCCTTACCCGAAGCCCCTTGACCCCCAGGGTGCAGTTCAA
CGACTAGATGGCGGTAGGCGCAGGTCTCTTCTCTTATCTTCAGGGGGGAGGAGGTCTGTG
CTTAAGGTATAGTCTATCCCCTGTGAAAGCAGGCCTCCTGACCAAGGGAAATCACACGTC
CCTGGAGCAGGTGGGTCCCCTCCTTGACTGGAGGGGATGGTGGTGGTGGTTTGTTGAGCA
TTGCTTACTAGCAATGCAATAAACACAACCACACACG-----------------------
------------------------------------------------------------
------------------------------------------------------------
------------------------------------------------------------
------------------------------------------------------------
------------------------------------------------------------
------------------------------------------------------------
------------------------------------------------------------
------------------------------------------------------------
------------------------------------------------------------
------------------------------------------------------------
------------------------------------------------------------
------------------------------------------------------------
------------------------------------------------------------
--------------------------------------------GTAATTCCAGCTCTAA
TAGCATACGTTAAAGTTGTTGCGGTTAAAACGCTCGTAGTCGGC-TTCTGACTGTCAGAT
GCCT-GATCCGGGAGCCTAGG---AA--TG--CTGCCT---------T------------
----------------------------------CGGGCGCG-CCGGGTGACT--GGGGA
TGGCG-GGCGGCAGTCAATTGTACCTCAGGCT-------------GTATCC---TTCG--
------------------------------------------------------------
--------GGAC-TCACAGACC---------------------------------GG-CT
GCC--TTCG--GGTAGACC-----------------------------------------
------------------------------------------------------------
------------------------------------------------------------
------------------------------------------------------------
------------------------------------------------------------
------------------------------------------------------------
------------------------------------------------------------
-----------------CCGGTCGGCTTGGGGTATCAATTACCATGATTAAACTGGCGTG
ATTAAAGCAGGTCGCA--AGACC-----------------TTGCACAGCGCAGCATGGAA
C-AAGCCAA-GCCGGCC-TGGTCTCT----CAAGCGGG----------------------
------------------------------------------------------------
------------------------------------------------------------
------------------------------------------------------------
---------ACTGGGCAGGCA-GAAGC-AACAGGGGTGTTCGAGGGTGACCGAATTGCCG
GGCGAGTGGTGAAATA-CGTTGACCCTGGCAAGTCGACCAAAGGCGAAAGCAGTCATCAA
GGGCACGCCCGTTGATCAAGAGCGAAAGTTAAGGGTTCGAAGACGAT-------------
------------------------------------------------------------
------------------------------------------------------------
------------------------------------------------------------
------------------------------------------------------------
------------------------------------------------------------
------------------------------------------------------------
------------------------------------------------------------
------------------------------------------------------------
------------------------------------------------------------
------------------------------------------------------------
------------------------------------------------------------
------------------------------------------------------------
------------------------------------------------------------
------------------------------------------------------------
------------------------------------------------------------
------------------------------------------------------------
------------------------------------------------------------
------------------------------------------------------------
------------------------------------------------------------
------------------------------------------------------------
------------------------------------------------------------
---------CAGATACCGTCGT-AGTCTTAACTATAAATGATACTGGCCAGGGATGGGAT
AT---TGTCCATCT----CGACTCTTCCTGGACCTTG-GAGAAATCA--GAGTCTTTGAG
TTCTGGGGGGAGTATGGTC-----------------------------------------
------------------------------------------------------------
------------------------------------------------------------
------------------------------------------------------------
------------------------------------------------------------
------------------------------------------------------------
------------------------------------------------------------
------------------------------------------------------------
------------------------------------------------------------
------------------------------------------------------------
------------------------------------------------------------
------------------------------------------------------------
------------------------------------------------------------
------------------------------------------------------------
------------------------------------------------------------
------------------------------------------------------------
------------------------------------------------------------
------------------------------------------------------------
------------------------------------------------------------
------------------------------------------------------------
------------------------------------------------------------
------------------------------------------------------------
------------------------------------------------------------
------------------------------------------------------------
------------------------------------------------------------
------------------------------------------------------------
------------------------------------------------------------
------------------------------------------------------------
------------------------------------------------------------
------------------------------------------------------------
------------------------------------------------------------
------------------------------------------------------------
------------------------------------------------------------
------------------------------------------------------------
------------------------------------------------------------
------------------------------------------------------------
------------------------------------------------------------
------------------------------------------------------------
------------------------------------------------------------
------------------------------------------------------------
------------------------------------------------------------
------------------------------------------------------------
------------------------------------------------------------
------------------------------------------------------------
------------------------------------------------------------
------------------------------------------------------------
------------------------------------------------------------
------------------------------------------------------------
------------------------------------------------------------
------------------------------------------------------------
------------------------------------------------------------
------------------------------------------------------------
------------------------------------------------------------
------------------------------------------------------------
------------------------------------------------------------
------------------------------------------------------------
------------------------------------------------------------
------------------------------------------------------------
------------------------------------------------------------
------------------------------------------------------------
------------------------------------------------------------
------------------------------------------------------------
------------------------------------------------------------
------------------------------------------------------------
------------------------------------------------------------
------------------------------------------------------------
------------------------------------------------------------
------------------------------------------------------------
------------------------------------------------------------
------------------------------------------------------------
------------------------------------------------------------
------------------------------------------------------------
------------------------------------------------------------
------------------------------------------------------------
------------------------------------------------------------
------------------------------------------------------------
------------------------------------------------------------
------------------------------------------------------------
------------------------------------------------------------
------------------------------------------------------------
------------------------------------------------------------
------------------------------------------------------------
------------------------------------------------------------
------------------------------------------------------------
------------------------------------------------------------
------------------------------------------------------------
------------------------------------------------------------
------------------------------------------------------------
------------------------------------------------------------
------------------------------------------------------------
------------------------------------------------------------
------------------------------------------------------------
------------------------------------------------------------
------------------------------------------------------------
------------------------------------------------------------
------------------------------------------------------------
------------------------------------------------------------
------------------------------------------------------------
------------------------------------------------------------
------------------------------------------------------------
------------------------------------------------------------
------------------------------------------------------------
------------------------------------------------------------
------------------------------------------------------------
------------------------------------------------------------
------------------------------------------------------------
------------------------------------------------------------
------------------------------------------------------------
------------------------------------------------------------
------------------------------------------------------------
------------------------------------------------------------
------------------------------------------------------------
------------------------------------------------------------
------------------------------------------------------------
------------------------------------------------------------
------------------------------------------------------------
---------------------
>Macbrideola_oblonga_DQ903682
--------------------------------------------NTTTTCCTAAAGATTA
AGCCATGCATGTCTTCGAATAA---GAGGAAGCAA-TTCTCTCTGAATCTGCGAACGGCT
CCGCAAACCAGTTGTAAACCATAGCAGGGTACCCTG-GGCGTCT----------------
--GCTGCT----------------------TCAC---------------------GGCGG
T--------------------GGGCGCC-CATACAT------------------------
---TAT-ATGGATAACCGTGGTAATTCTGAGGCTAATACATGACAAACAC-A--------
---------CCCGTGT------CCCGG-----------------------------CCTA
AAAAA-----------------------------CTGGG----GCGCGGG---GAATGTG
CGCG--------ACTAAGCTACG----TTTGG----CTAAGGCGACC-----CTGGCGAG
CATGAATGAG-CGCACGTTC----------------------------------------
------------------------------------------------------------
------------------------------------------------------------
------------------------------------------------------------
------------AGACCAC-CGA-TTTGCGT---G------------------------G
G--TGTCGTCC----TGC-GTCCTGTCCTGG----GCAA-----CCGGGGTGGGGC-AAC
----GGGCGGCG---TC-------------------------------------------
------------------------------------------------------------
--CTGG--TGGC-CCCT-GCAACGGGCTTCTGACCTATCAACT--AGACGGCAGCGTAAG
GG-ACATGCTATGGTGACAACGGGTACAG-AGGATTAGGGTTCGATCCTGGAGAGTGGGC
CTGAGAGATTGCTCATACTTCTAAGGAAGGCAGCAGGCGCGCAACGTTCCCCTTGGGCA-
TCGCTCGAGGGCGTTAGGGGAAATATGAATGGCTGCC---TCTAA----GGTGGCCAATT
CAAATGGGTTTGTTGTAAACA-GGCTCTCG-AGTAACAATTAGAGGACAAGTCTGGTAGG
TGGCTCT----------------------------------------TGCCAGATGTCGA
CGGTGCGGTTCCGTTGGCAGAAAGCCGGGATAAGCTCCGGCTGTACACTTGTAAATTGCG
GGAAACACTGGGTAATGTGTGCGTACGACAGCCAGGGCGACCCTGGTGCGCTTTAGGTGC
CGTACATCGCACACCGGATAGTAGCGGGGGATCGTCCCCCCGTTCGTTAGTCGCCGCTGA
GGCCCCCCTTCACGGGGGTTGTTCGGGCGCAGCCACTCCAGTCAATCCGCAGCCCAAGCC
TCTCGGCCCGAGACATTGCTTCATAGACGGTTGAGAGGAAGGTTCAGAGACTATAATCAG
GTGGGCGAAAGCTTAAGGGATAGTCCATTCCCCCCAGCGATGGGGCCACAGGAAGTATGG
GTCGGGGTAGCTCCCTTCCAGAGGCACTGTGGGTCTAGACACCGGGATTAAATCCCCGGC
TGAGGATGGTAGCATAAAG-----------------------------------------
------------------------------------------------------------
------------------------------------------------------------
------------------------------------------------------------
------------------------------------------------------------
------------------------------------------------------------
------------------------------------------------------------
------------------------------------------------------------
------------------------------------------------------------
------------------------------------------------------------
------------------------------------------------------------
------------------------------------------------------------
------------------------------------------------------------
------------------------------------------------------------
------------------------------------------------------------
------------------------------------------------------------
----------------------------GCCAGCACCCGCG-------------------
------------------------------------------------------------
------------------------------------------------------------
------------------------------------------------------------
------------------------------------------------------------
------------------------------------------------------------
------------------------------------------------------------
------------------------------------------------------------
------------------------------------------------------------
------------------------------------------------------------
------------------------------------------------------------
------------------------------------------------------------
------------------------------------------------------------
------------------------------------------------------------
------------------------------------------------------------
------------------------------------------------------------
------------------------------------------------------------
------------------------------------------------------------
------------------------------------------------------------
------------------------------------------------------------
------------------------------------------------------------
------------------------------------------------------------
------------------------------------------------------------
------------------------------------------------------------
--------------------------------------------GTAATTCCAGCTCTAA
TAGCATACGTTAAAGTTGTTGCGGTTAAAACGCTCGTAGTCGGC-CTCAGACCACCAGAA
GCCT-GCCTTGGACCCCTGGG---TC--TG---TGCCTTCCC-----TCCCTTCACGGGG
AGGCTG----------------------------AGGGCGCG-CTGGGGGATT--AGGGC
GGGTG-GGCGGCGGTCAATCGTGCTCACAATG-------------GCGTTCCTT------
---------------CCCT--TCCG-GGGG------------------------------
------TCGGA--TTACAGGGCCTCCCACGCCCCGCGTGC------------CTAGCACC
CAGGCTTCGGCTTGGGATGGCGTGCGCGACACGGGGATC---------------------
------------------------------------------------------------
------------------------------------------------------------
------------------------------------------------------------
------------------------------------------------------------
------------------------------------------------------------
------------------------------------------------------------
----------------AAGGCCCGGCCGTGGGCACCATTTACCATGATCAAACCGGCGTG
ATCAAAGCAGGCCGTTA-CGGTCC----------------CTGCACGGCATAGCATGGCA
T-AAGGCGC-GCTTCTTCCGTTC-------TAAGCCTGGCTGGGCGGGA-----------
------------------------------------------------------------
------------------------------------------------------------
------------------------------------------------------------
--------------GGGGTGA-GCCGC-GAAAGGGGTGTTCGGGGGCAGCCGAATTGCCG
GGCGAGTGGTGAAATA-CGTTGACCCTAGCAAGTCGACCGAAAGCGAAAGCAGCTGTCAA
GGGCACACCCGTTGATCAAGAGCGAAAGTTAAGGGTTCGAAGACGAT-------------
------------------------------------------------------------
------------------------------------------------------------
------------------------------------------------------------
------------------------------------------------------------
------------------------------------------------------------
------------------------------------------------------------
------------------------------------------------------------
------------------------------------------------------------
------------------------------------------------------------
------------------------------------------------------------
------------------------------------------------------------
------------------------------------------------------------
------------------------------------------------------------
------------------------------------------------------------
------------------------------------------------------------
------------------------------------------------------------
------------------------------------------------------------
------------------------------------------------------------
------------------------------------------------------------
------------------------------------------------------------
------------------------------------------------------------
---------CAGATACCGTCGT-AGTCTTAACTATAAATGATACTGGCCAGGGATAGGGC
AA---TGTCCATCT----CGACTCCCCCCGGACCTTACGGGAAACTCT-AAGCCTATGAG
TTCTGGGGGGAGTATGGTCGCAAGGCTGAAACT---------------------------
------------------------------------------------------------
------------------------------------------------------------
------------------------------------------------------------
------------------------------------------------------------
------------------------------------------------------------
------------------------------------------------------------
------------------------------------------------------------
------------------------------------------------------------
------------------------------------------------------------
------------------------------------------------------------
------------------------------------------------------------
------------------------------------------------------------
------------------------------------------------------------
------------------------------------------------------------
------------------------------------------------------------
------------------------------------------------------------
------------------------------------------------------------
------------------------------------------------------------
------------------------------------------------------------
----------------------------------------------------TAAAGGAA
TTGACGGAAAGGCAC-ACAAAGAGT-----------------------------------
------------------------------------------------------------
------------------------------------------------------------
------------------------------------------------------------
------------------------------------------------------------
------------------------------------------------------------
------------------------------------------------------------
------------------------------------------------------------
------------------------------------------------------------
------------------------------------------------------------
------------------------------------------------------------
------------------------------------------------------------
------------------------------------------------------------
------------------------------------------------------------
------------------------------------------------------------
------------------------------------------------------------
------------------------------------------------------------
------------------------------------------------------------
------------------------------------------------------------
------------------------------------------------------------
------------------------------------------------------------
------------------------------------------------------------
------------------------------------------------------------
-------------------------GGAACCTGCGGCTTACAACTGGGCCGCAAGAGTAC
GAGGCAGGCTAAAAACGGATGATATGCGGCGGGTAACTATGACTAAAATGCATCCCCCCC
CTCGGAAATGCTTGACTAATGTAACCGGGGGGCGCGCGGACAAAACGTGGGCTAGCTAAG
GGGCCCCCGGGTAACTATGACTAAAATGCATCCCCCCCCTCGAAAATGCTTGACTAATGT
AACCGGGGGGTGCGCGGAAAAAACGTGGGCTAGCTAAGGGGCCCCGGGTAACTATGACTA
AAATGCATCCCCCCCTCGGAAATGCTTGACTAATGTAACCGGGGGGTGGGCGGAAAAAAC
GTGGGCTAGCTAAGGGGCCCCCCGGGTAACTATGACTACTATCATTCTAAGGCTGGTGTC
GTGCTAGTCGATCCCCCCGTAGGAAAGGCTGAGTAGGGGGACGGCGAGACAACCTGGTAC
GGTGGAGGCCATAACAGGGGCATGGCGACGCTGCCTTCGGGTGGCCGAGTGTCCTTGAAG
GGGTCAATACCGTGGCGAGTTGCTAGTGGGTGACTGCTAGTAGCCGTCGTAACGCGCGGA
AAGGTGTCGGGTGACTCTAGCGGGGCTCTTCTGACCTGCTAGAGCCGCCTTAAGGTACGT
GCTACTCCCCCCGTAAGGGTGCGTGCATACTGGAGCCCTCAGCCGGCAAAGGTATTGGCA
TGGGCTAGATCTCAGGAGGAAATGCCTGAGGGAGGCTGGTACTTCGATAGG---------
------------------------------------------------------------
------------------------------------------------------------
------------------------------------------------------------
------------------------------------------------------------
------------------------------------------------------------
------------------------------------------------------------
------------------------------------------------------------
------------------------------------------------------------
------------------------------------------------------------
------------------------------------------------------------
------------------------------------------------------------
------------------------------------------------------------
------------------------------------------------------------
-----------------------------------TAATTTGACTCAACACGGGAAAACT
CACCGGGTCCGGATACATGCATGAAAGACAAGCTGACAGACTTTTCTCAATTATGTAAGT
GGTGGTGCATGGCCGT--------------------------------------------
------------------------------------------------------------
------------------------------------------------------------
------------------------------------------------------------
------------------------------------------------------------
------------------------------------------------------------
------------------------------------------------------------
------------------------------------------------------------
------------------------------------------------------------
------------------------------------------------------------
------------------------------------------------------------
------------------------------------------------------------
------------------------------------------------------------
------------------------------------------------------------
------------------------------------------------------------
------------------------------------------------------------
------------------------------------------------------------
------------------------------------------------------------
------------------------------------------------------------
------------------------------------------------------------
------------------------------------------------------------
------------------------------------------------------------
------------------------------------------------------------
------------------------------------------------------------
------------------------------------------------------------
------------------------------------------------------------
------------------------------------------------------------
------------------------------------------------------------
------------------------------------------------------TCTTAG
TTCGTGGAGTGGTTTGTCTGGTCTATTCCGATAACGAGCGAGACCCCAGCGTTCTAAC-T
A-GGGGCCGC-AGCCCGGCTT--------------------------------------G
GACCTGCCCT---TCAC---GGGGTGGGACC-----------------------------
-------TTG---CTAGCAG-CGGCTTCGCAGAAACGGATTTTTTGT-------------
------------------------------------------------------------
-------------------------------GATTAG-CTTCTTAGACGGATCAGG-GCC
GATAAGGTCTTTG-AAAT-GGGTTAATAACAGGT--------------------------
------------------------------------------------------------
------------------------------------------------------------
------------------------------------------------------------
------------------------------------------------------------
------------------------------------------------------------
------------------------------------------------------------
------------------------------------------------------------
------------------------------------------------------------
---------------------CAGTC-ATGCCCTTAGATGTTCCGGGCCGCACGCGCGTT
ACAATGGGAGGCA---AAATGAGTTCTCG-TT-----------TCGTAG-----CTTCC-
------------------------------------------------------------
-------------------CCGTGTCC-------GACAGGAC-ACGGTAAACCCT-AAGT
TCTCC--CTT-GACTGGGCTAGACTCTT-GCAATTATTGGTCTTCAACGAGGAATTTTTA
GTAGTCGTGGGTCATTAACCCGCGACGAATGCGTCCCTGCCTT-----------------
------------------------------------------------------------
------------------------------------------------------------
------------------------------------------------------------
------------------------------------------------------------
------------------------------------------------------------
------------------------------------------------------------
------------------------------------------------------------
------------------------------------------------------------
------------------------------------------------------------
------------------------------------------------------------
------------------------------------------------------------
------------------------------------------------------------
------------------------------------------------------------
------------------------------------------------------------
------------------------------------------------------------
------------------------------------------------------------
------------------------------------------------------------
------------------------------------------------------------
------------------------------------------------------------
------------------------------------------------------------
------------------------------------------------------------
---------------------------TTGTACACACCGCCCGTCGCTGCTACCGATTGG
GTACAGCGGTTACGCGTTCGGAGG-CCGGGTTGAC--------AGCGCCTTTCGGGGTGT
GGGAT-----GCCCGGC--CGAAGTTC-TAATTGCCGT-CGGCCTAGAGGAAGCAGAAGT
CG-AACA
>Symphitocarpus_impexus_AY230188
---------TCGACAACCTGGTTGATCCTGCCAGTAGTG-TATGCTTTTCCCAAAGACTA
AGCCATGCATGTCC--GACTAA---GAGGAAGCAA-TTCTCTCTGAATCTGCGAACGGCT
CCGCAAACCAGTTGTAAACCCAAGCACAGT-CCC-G-CCCG-------------------
--GCTTCA----------------------GCAA---------------------TGGAG
C-----------------------CGGG-CAC----------------------------
---TAT-ATGGATAACCGTGGTAATTCTGAGGCTAATACATGA----CAA-A--AA----
---------CCTGCC---AA--GCCGGG----------------------------GCAA
--------------------------------CCT-GGC--GA-AGCGGG---GGACGCG
CG----------GCAAA--ATTG----CTGG-----AAAACCAC---------ACGA---
-----AAGAA-CGCACGTTC----------------------------------------
------------------------------------------------------------
------------------------------------------------------------
------------------------------------------------------------
------------AGACCGC-TGC-----AA-C--GG------------------------
--------------------GGAAGGGGCC-----TCAC------GGCTTCATCC-----
------------------------------------------------------------
------------------------------------------------------------
--CTAG--CGGC-CTAT-GCATCGGGCTTCTGACCTATCAACT--AGACGGCAGCATAAG
GG-ACATGCTATGGTGACAACGGGTACAG-AGGATTAGGGTTCGATCCTGGAGAGTGGGC
CTGAGAGATTGCTCATACTTCTAAGGAAGGCAGCAGGCGCGCAACGTTCCCCATGGGCAA
TTGCTCGAGGGCGTTAGGGGAAATATGAATGCCTGCC---TATAC----GGTGGGCAATT
CAAATGGGTTTGTCGTAAACA-GGCTCTCG-AGTAACAATTAGAGGACAAGTCTGGT---
------------------------------------------------------------
------------------------------------------------------------
------------------------------------------------------------
------------------------------------------------------------
------------------------------------------------------------
------------------------------------------------------------
------------------------------------------------------------
------------------------------------------------------------
------------------------------------------------------------
------------------------------------------------------------
------------------------------------------------------------
------------------------------------------------------------
------------------------------------------------------------
------------------------------------------------------------
------------------------------------------------------------
------------------------------------------------------------
------------------------------------------------------------
------------------------------------------------------------
------------------------------------------------------------
------------------------------------------------------------
------------------------------------------------------------
------------------------------------------------------------
------------------------------------------------------------
------------------------------------------------------------
----------------------------GCCAGCACCCGCG-------------------
------------------------------------------------------------
------------------------------------------------------------
------------------------------------------------------------
------------------------------------------------------------
------------------------------------------------------------
------------------------------------------------------------
------------------------------------------------------------
------------------------------------------------------------
------------------------------------------------------------
------------------------------------------------------------
------------------------------------------------------------
------------------------------------------------------------
------------------------------------------------------------
------------------------------------------------------------
------------------------------------------------------------
------------------------------------------------------------
------------------------------------------------------------
------------------------------------------------------------
------------------------------------------------------------
------------------------------------------------------------
------------------------------------------------------------
------------------------------------------------------------
------------------------------------------------------------
--------------------------------------------GTAATTCCAGCTCTAA
TAGCATACGTTAAAGTTGTTGCGGTTAAAACGCTCGTAGTCGGC-TCCAGATCGTCAGAA
GCCT-GACCCAGGACCTCGGG---CC--TG---TACCCC--------TCAC---------
----------------------------------GGGGTGCG-CCTTGGAACA--GGGGA
GGGTG-GGCGGCGGTCAAGCGTGCCCGGTGGC-------------GTGCCTT--------
-----------------GG-TTCACTCC--------------------------------
------TCGGC--TTACAGGGAGTTCCCATCAGCCAAACTGAAGCCGTCGGCGCAAGCCG
GTGGCCGAAATGCGGCCGGG----------------------------------------
------------------------------------------------------------
------------------------------------------------------------
------------------------------------------------------------
------------------------------------------------------------
------------------------------------------------------------
------------------------------------------------------------
----------------TTCTCCTGGCTCCGGGTACCATTTACCATGATTAAACCGGCGTG
ATCAAAGCAGGACACTG-CGTTCA----------------CTGCACGGCTTAGCATGGCA
T-AAGGCCA-ACGAAGCCGCCCCTT-----CCAGCAGGGGG-------------------
------------------------------------------------------------
------------------------------------------------------------
------------------------------------------------------------
---------CGGATTCAGAAG-CCAGC-GAAAGGGGTGTTCGGGGGCAGCCGAATTGCCG
GGCGAGTGGTGAAATA-CGTTGACCCTGGCAAGTCGACCAAAAGCGAAAGCAGCTGTCAA
GGGCACGCCCGTTGATCAAGAGCGAAAGTTAAGGGTTCGAAGACGAT-------------
------------------------------------------------------------
------------------------------------------------------------
------------------------------------------------------------
------------------------------------------------------------
------------------------------------------------------------
------------------------------------------------------------
------------------------------------------------------------
------------------------------------------------------------
------------------------------------------------------------
------------------------------------------------------------
------------------------------------------------------------
------------------------------------------------------------
------------------------------------------------------------
------------------------------------------------------------
------------------------------------------------------------
------------------------------------------------------------
------------------------------------------------------------
------------------------------------------------------------
------------------------------------------------------------
------------------------------------------------------------
------------------------------------------------------------
---------CAGATACCGTCGT-AGTCTTAACTATAAATGATACTGGCCAGGGATAGGGC
AA---TGTCCATCT----CGACTCCCCCCGCACCTTA-GGGAAACCA--AAGCCTATGAG
TTCTGGGGGGAGTATGGTCGCAAGGCTGAAACT---------------------------
------------------------------------------------------------
------------------------------------------------------------
------------------------------------------------------------
------------------------------------------------------------
------------------------------------------------------------
------------------------------------------------------------
------------------------------------------------------------
------------------------------------------------------------
------------------------------------------------------------
------------------------------------------------------------
------------------------------------------------------------
------------------------------------------------------------
------------------------------------------------------------
------------------------------------------------------------
------------------------------------------------------------
------------------------------------------------------------
------------------------------------------------------------
------------------------------------------------------------
------------------------------------------------------------
----------------------------------------------------TAAAGGAA
TTGACGGAAAGGCAC-ACAAAGAGT-----------------------------------
------------------------------------------------------------
------------------------------------------------------------
------------------------------------------------------------
------------------------------------------------------------
------------------------------------------------------------
------------------------------------------------------------
------------------------------------------------------------
------------------------------------------------------------
------------------------------------------------------------
------------------------------------------------------------
------------------------------------------------------------
------------------------------------------------------------
------------------------------------------------------------
------------------------------------------------------------
------------------------------------------------------------
------------------------------------------------------------
------------------------------------------------------------
------------------------------------------------------------
------------------------------------------------------------
------------------------------------------------------------
------------------------------------------------------------
------------------------------------------------------------
-------------------------GGAACCTGCGGCT----------------------
------------------------------------------------------------
------------------------------------------------------------
------------------------------------------------------------
------------------------------------------------------------
------------------------------------------------------------
------------------------------------------------------------
------------------------------------------------------------
------------------------------------------------------------
------------------------------------------------------------
------------------------------------------------------------
------------------------------------------------------------
------------------------------------------------------------
------------------------------------------------------------
------------------------------------------------------------
------------------------------------------------------------
------------------------------------------------------------
------------------------------------------------------------
------------------------------------------------------------
------------------------------------------------------------
------------------------------------------------------------
------------------------------------------------------------
------------------------------------------------------------
------------------------------------------------------------
------------------------------------------------------------
------------------------------------------------------------
-----------------------------------TAATTTGACTCAACACGGGAAAACT
CACCGGGTCCAGATACATGCATGAAAGACAAGCTGATAGACTTTTCTCAATTATGTAAGT
GGTGGTGCATGGCCGT--------------------------------------------
------------------------------------------------------------
------------------------------------------------------------
------------------------------------------------------------
------------------------------------------------------------
------------------------------------------------------------
------------------------------------------------------------
------------------------------------------------------------
------------------------------------------------------------
------------------------------------------------------------
------------------------------------------------------------
------------------------------------------------------------
------------------------------------------------------------
------------------------------------------------------------
------------------------------------------------------------
------------------------------------------------------------
------------------------------------------------------------
------------------------------------------------------------
------------------------------------------------------------
------------------------------------------------------------
------------------------------------------------------------
------------------------------------------------------------
------------------------------------------------------------
------------------------------------------------------------
------------------------------------------------------------
------------------------------------------------------------
------------------------------------------------------------
------------------------------------------------------------
------------------------------------------------------TCTTAG
TTCGTGGAGTGGTTCGTCTGGTCTATTCCGATAACGAGCGAGACCCCAACGGTCTAAA-T
A-GGGGCAGC-GGCTGGGATT---------------------------------------
CCCCGGCCT----TCAC----GGGTGAAGGGG----------------------------
--------TC---CTAACAGTCGCATGCCTGTAAA-------------------------
------------------------------------------------------------
-------------------------------AACGAG-CTTCTTAGACGGATCGGG-GCC
GACAAGGTCCCTG-AAAT-GGGTTAATAACAGGT--------------------------
------------------------------------------------------------
------------------------------------------------------------
------------------------------------------------------------
------------------------------------------------------------
------------------------------------------------------------
------------------------------------------------------------
------------------------------------------------------------
------------------------------------------------------------
---------------------CAGTC-ATGCCCTTAGATGTTCCGGGCCGCACGCGCGTT
ACAATGGGAGGCA---TAAAGAGTGTTCT--------------TCGGAG-----CCGCC-
------------------------------------------------------------
-------------------CCATGCCC-------TACAGGGC-ACGGTAAACATT-AGGG
CCTCC--CTT-GACTGGGATCGGCTATT-GCAATTATTGGTCGTAAACGAGGAATTTTTA
GTAGGCGCGGGTCATTAGCCCGTGCCGAATGCGTCCCTGCCTT-----------------
------------------------------------------------------------
------------------------------------------------------------
------------------------------------------------------------
------------------------------------------------------------
------------------------------------------------------------
------------------------------------------------------------
------------------------------------------------------------
------------------------------------------------------------
------------------------------------------------------------
------------------------------------------------------------
------------------------------------------------------------
------------------------------------------------------------
------------------------------------------------------------
------------------------------------------------------------
------------------------------------------------------------
------------------------------------------------------------
------------------------------------------------------------
------------------------------------------------------------
------------------------------------------------------------
------------------------------------------------------------
------------------------------------------------------------
---------------------------TTGTACACACCGCCCGTCGCTGCTACCGATTGG
GCATCGCGGTTACGCGTTCGGAGG-GCCCTGCAAC--------TGCCGGCTTCGGTCGGT
GGGA------ACTAGGCT-CGAAGTTC-TAAGTACCGCACGGCCTAGAGGAAGCAGAAGT
CGTAACAAGGTAATCGTAGGTGAACCTGCAGAAGGATCAAGCTTGGATCCCGGG
>Stemonitis_sp_BuP_AY321110
-------------------------------------TG-TATGCTTTTCCTAAAGATTA
AGCCATGCATGCCTAAGACTAT---GAGGAAGCAA-TTCTCTCTGAATCTGCGAACGGCT
CCGCAAACCAGTTGTAAACCATAGCAGCGT-TCC-G-CCCG-------------------
--GCTTCA----------------------GCAA---------------------TGGAG
C-----------------------CGGG-CAT----------------------------
---TAT-ATGGATAACCGTGGTAATTCTGAGGCTAATACATGA----CAC-ACCAA----
---------CCTGCC---GG--GCTGGGG---------------------------GCAA
--------------------------------CTCCGGC--TA-GGTGGG---GGACGTG
CA----------AACTCCCATTG----CTAT-----AACAAAACC--------ACGA---
-----ATGAA-TGCACGTTC----------------------------------------
------------------------------------------------------------
------------------------------------------------------------
------------------------------------------------------------
------------AGACCGC-CAA---CCAA-C--G-------------------------
--------------------GCAAGGGGGC-----TTCG------GCTTCCGAAC-----
------------------------------------------------------------
------------------------------------------------------------
--CGGG--CGGC-CCCT-GCAACGGGCTTCTGACCTATCAACT--AGACGGCAGCGTAAG
GG-ACATGCTATGGTAACAACGGGTACAG-AGGATTAGGGTTCGATCCTGGAGAGTGGGC
CTGAGAGATTGCTCATACTTCTAAGGAAGGCAGCAGGCGCGCAACGTTCCCCTTGGGCA-
AAGCTCGAGGGCGTTATGGGAAATATGAATGCTTGCC---TATAC----GGTGGGCAATT
CAAATGGGTTTGTCGTAAACA-GGCTCTCG-AGTAACAATTAGAGGACAAGTCTGGT---
------------------------------------------------------------
------------------------------------------------------------
------------------------------------------------------------
------------------------------------------------------------
------------------------------------------------------------
------------------------------------------------------------
------------------------------------------------------------
------------------------------------------------------------
------------------------------------------------------------
------------------------------------------------------------
------------------------------------------------------------
------------------------------------------------------------
------------------------------------------------------------
------------------------------------------------------------
------------------------------------------------------------
------------------------------------------------------------
------------------------------------------------------------
------------------------------------------------------------
------------------------------------------------------------
------------------------------------------------------------
------------------------------------------------------------
------------------------------------------------------------
------------------------------------------------------------
------------------------------------------------------------
----------------------------GCCAGCACCCGCG-------------------
------------------------------------------------------------
------------------------------------------------------------
------------------------------------------------------------
------------------------------------------------------------
------------------------------------------------------------
------------------------------------------------------------
------------------------------------------------------------
------------------------------------------------------------
------------------------------------------------------------
------------------------------------------------------------
------------------------------------------------------------
------------------------------------------------------------
------------------------------------------------------------
------------------------------------------------------------
------------------------------------------------------------
------------------------------------------------------------
------------------------------------------------------------
------------------------------------------------------------
------------------------------------------------------------
------------------------------------------------------------
------------------------------------------------------------
------------------------------------------------------------
------------------------------------------------------------
--------------------------------------------GTAATTCCAGCTCTAA
TAGCATACGTTAAAGTTGTTGCG-TTAAAACGCTCGTAGTCGGC-TTCAGACCATCAGAA
GCTC-GGCTCGGGGCCTTGGG---CC--TG---TGCTCCC-------GCGA---------
----------------------------------GGGGTGCG-CCTCGGTTCT--GGGTC
GGGTG-GGCGGCGGTCAATCGTGCCCAGTGAC-------------GTGCC----------
---------------GTGG--TTCG-CTGC------------------------------
--------GGC--TTACAGGGCCTTCGGGGTCGCCCGGCTTTCCTTTCAACGGGGGGTCG
GGTCCCG-----------------------------------------------------
------------------------------------------------------------
------------------------------------------------------------
------------------------------------------------------------
------------------------------------------------------------
------------------------------------------------------------
------------------------------------------------------------
----------------TTGGTCTGGTCCTGGGTACCATTTACCATGATTAAACCGGCGTG
ATCAAGGCAGACCGCTG-CGGTCA----------------CTGCACGGCTCAGCATGGCA
T-AAGGCATTAAGCTGGGTTGGCCTA----GTAGCAGGC---------------------
------------------------------------------------------------
------------------------------------------------------------
------------------------------------------------------------
---------CTTCCTGGCGAA-TACGC-GAAAGGGGTGTTCGGGGGCAGCCGAATTGCCG
GGCTAGTGGTGAAATA-CGTTGACCCTGGCAAGTCGACCGAAAGCGAAAGCAGCTGTCAA
GGGCACACCCGTTGATCAAGAGCGAAAGTTAAGGGTTCGAAGACGAT-------------
------------------------------------------------------------
------------------------------------------------------------
------------------------------------------------------------
------------------------------------------------------------
------------------------------------------------------------
------------------------------------------------------------
------------------------------------------------------------
------------------------------------------------------------
------------------------------------------------------------
------------------------------------------------------------
------------------------------------------------------------
------------------------------------------------------------
------------------------------------------------------------
------------------------------------------------------------
------------------------------------------------------------
------------------------------------------------------------
------------------------------------------------------------
------------------------------------------------------------
------------------------------------------------------------
------------------------------------------------------------
------------------------------------------------------------
---------CAGATACCGTCTT-AGTTTTAACTATAAATGATACTGGCCAGGGATAGGGC
AA---TGTCCATCT----CGACTCCCCCCGGACTTTT-GGGAAACCA--AAGCCTATGAG
TTCTGGGGGGAGTATGGTCGCAAGGCTGAAACT---------------------------
------------------------------------------------------------
------------------------------------------------------------
------------------------------------------------------------
------------------------------------------------------------
------------------------------------------------------------
------------------------------------------------------------
------------------------------------------------------------
------------------------------------------------------------
------------------------------------------------------------
------------------------------------------------------------
------------------------------------------------------------
------------------------------------------------------------
------------------------------------------------------------
------------------------------------------------------------
------------------------------------------------------------
------------------------------------------------------------
------------------------------------------------------------
------------------------------------------------------------
------------------------------------------------------------
----------------------------------------------------TAAAGGAA
TTGACGGAAGGGCACAACAAAGAGT-----------------------------------
------------------------------------------------------------
------------------------------------------------------------
------------------------------------------------------------
------------------------------------------------------------
------------------------------------------------------------
------------------------------------------------------------
------------------------------------------------------------
------------------------------------------------------------
------------------------------------------------------------
------------------------------------------------------------
------------------------------------------------------------
------------------------------------------------------------
------------------------------------------------------------
------------------------------------------------------------
------------------------------------------------------------
------------------------------------------------------------
------------------------------------------------------------
------------------------------------------------------------
------------------------------------------------------------
------------------------------------------------------------
------------------------------------------------------------
------------------------------------------------------------
-------------------------GGAACCTGCGGCT----------------------
------------------------------------------------------------
------------------------------------------------------------
------------------------------------------------------------
------------------------------------------------------------
------------------------------------------------------------
------------------------------------------------------------
------------------------------------------------------------
------------------------------------------------------------
------------------------------------------------------------
------------------------------------------------------------
------------------------------------------------------------
------------------------------------------------------------
------------------------------------------------------------
------------------------------------------------------------
------------------------------------------------------------
------------------------------------------------------------
------------------------------------------------------------
------------------------------------------------------------
------------------------------------------------------------
------------------------------------------------------------
------------------------------------------------------------
------------------------------------------------------------
------------------------------------------------------------
------------------------------------------------------------
------------------------------------------------------------
-----------------------------------TAATTTGACTCAACACGGGAAAACT
CACCGGGTCCAGATACATGCATGAAAGACAAGCTGACAGACTTTTCTCAATTATGTAAGT
GGTGGTGCATGGCCGT--------------------------------------------
------------------------------------------------------------
------------------------------------------------------------
------------------------------------------------------------
------------------------------------------------------------
------------------------------------------------------------
------------------------------------------------------------
------------------------------------------------------------
------------------------------------------------------------
------------------------------------------------------------
------------------------------------------------------------
------------------------------------------------------------
------------------------------------------------------------
------------------------------------------------------------
------------------------------------------------------------
------------------------------------------------------------
------------------------------------------------------------
------------------------------------------------------------
------------------------------------------------------------
------------------------------------------------------------
------------------------------------------------------------
------------------------------------------------------------
------------------------------------------------------------
------------------------------------------------------------
------------------------------------------------------------
------------------------------------------------------------
------------------------------------------------------------
------------------------------------------------------------
------------------------------------------------------TCTTAG
TTCGTGGAGTGGTTTGTCTGGTCTATTCCGATAACGAGCGAGACCCCAACGGTCTAAA-T
A-GGGGTCAC-AGCCCGGCTT---------------------------------------
GGCCTGCCT----TCAC----GGGCGGGCC------------------------------
-------TCG---TCAGCAG-TGTGCCTCGCA----------------------------
------------------------------------------------------------
-------------------------------AGCAAG-CTTCTTAGACGGATCGGG-GCC
GATAAGGTCTCTG-AAAT-GGGTTAATAACAGGT--------------------------
------------------------------------------------------------
------------------------------------------------------------
------------------------------------------------------------
------------------------------------------------------------
------------------------------------------------------------
------------------------------------------------------------
------------------------------------------------------------
------------------------------------------------------------
---------------------CAGTC-ATGCCCTTAGATGTTCCGGGCCGCACGCGCGTT
ACAATGGGAGGCA---AAGCGAGTGTCCG--------------TCAGGA-----CTTTT-
------------------------------------------------------------
-------------------CCGCCCCC-------GACAGGGTGGTGGTAACCCGT-AGCG
CCTCC--CTT-GACTGGGCTAGTCTATT-GCAATTATTGGTCTTCAACGAGGAATTTTTA
GTAGGCACGGGTCATTAACCCGTGCCGAATGCGTCCCTGCCCT-----------------
------------------------------------------------------------
------------------------------------------------------------
------------------------------------------------------------
------------------------------------------------------------
------------------------------------------------------------
------------------------------------------------------------
------------------------------------------------------------
------------------------------------------------------------
------------------------------------------------------------
------------------------------------------------------------
------------------------------------------------------------
------------------------------------------------------------
------------------------------------------------------------
------------------------------------------------------------
------------------------------------------------------------
------------------------------------------------------------
------------------------------------------------------------
------------------------------------------------------------
------------------------------------------------------------
------------------------------------------------------------
------------------------------------------------------------
---------------------------TTGTACACACCGCCCGTCGCTGCTACCGATTGG
GTTTCGCGGTTACGCGTTCGGAGG-TCCTTTCAAC--------TGCTGCCGCAAGGCGGC
GGGAG-----ACTGGGC--CGAAGTTC-GAATTACCGCACGGCCTAGAGGAAGCAGAAGT
CGTAACAAGGTAATCGTAG
>Stemonitis_sp_AH1_AY321108
-------------------------------------TG-TATGCTTTTCCTAAAGATTA
AGCCATGCATGCCTAAGACTAT---GAGGAAGCAA-TTCTCTCTGAATCTGCGAACGGCT
CCGCAAACCAGTTGTAAACCATAGCAGCGT-TCC-G-CCCG-------------------
--GCTTCA----------------------GCAA---------------------TGGAG
C-----------------------CGGG-CAT----------------------------
---TAT-ATGGATAACCGTGGTAATTCTGAGGCTAATACATGA----CAC-ACCAA----
---------CCTGCC---GG--GCTGGGG---------------------------GCAA
--------------------------------CTCCGGC--TA-GGTGGG---GGACGTG
CA----------AACTCCCATTG----CTAT-----AACAAAACC--------ACGA---
-----ATGAA-TGCACGTTC----------------------------------------
------------------------------------------------------------
------------------------------------------------------------
------------------------------------------------------------
------------AGACCGC-CAA---CCAA-C--G-------------------------
--------------------GCAAGGGGGC-----TTCG------GCTTCCGAAC-----
------------------------------------------------------------
------------------------------------------------------------
--CGGG--CGGC-CCCT-GCAACGGGCTTCTGACCTATCAACT--AGACGGCAGCGTAAG
GG-ACATGCTATGGTAACAACGGGTACAG-AGGATTAGGGTTCGATCCTGGAGAGTGGGC
CTGAGAGATTGCTCATACTTCTAAGGAAGGCAGCAGGCGCGCAACGTTCCCCTTGGGCA-
AAGCTCGAGGGCGTTATGGGAAATATGAATGCTTGCC---TATAC----GGTGGGCAATT
CAAATGGGTTTGTCGTAAACA-GGCTCTCG-AGTAACAATTAGAGGACAAGTCTGGT---
------------------------------------------------------------
------------------------------------------------------------
------------------------------------------------------------
------------------------------------------------------------
------------------------------------------------------------
------------------------------------------------------------
------------------------------------------------------------
------------------------------------------------------------
------------------------------------------------------------
------------------------------------------------------------
------------------------------------------------------------
------------------------------------------------------------
------------------------------------------------------------
------------------------------------------------------------
------------------------------------------------------------
------------------------------------------------------------
------------------------------------------------------------
------------------------------------------------------------
------------------------------------------------------------
------------------------------------------------------------
------------------------------------------------------------
------------------------------------------------------------
------------------------------------------------------------
------------------------------------------------------------
----------------------------GCCAGCACCCGCG-------------------
------------------------------------------------------------
------------------------------------------------------------
------------------------------------------------------------
------------------------------------------------------------
------------------------------------------------------------
------------------------------------------------------------
------------------------------------------------------------
------------------------------------------------------------
------------------------------------------------------------
------------------------------------------------------------
------------------------------------------------------------
------------------------------------------------------------
------------------------------------------------------------
------------------------------------------------------------
------------------------------------------------------------
------------------------------------------------------------
------------------------------------------------------------
------------------------------------------------------------
------------------------------------------------------------
------------------------------------------------------------
------------------------------------------------------------
------------------------------------------------------------
------------------------------------------------------------
--------------------------------------------GTAATTCCAGCTCTAA
TAGCATACGTTAAAGTTGTTGCGGTTAAAACGCTCGTAGTCGGC-TTCAGATCGTCAGAA
GCTC-GGCTCGGGGCCTTGGG---CC--TG---TGCTCC--------GCGA---------
----------------------------------GGGGTGCG-CCTCGGTTCT--GGGTC
GGGTG-GGCGGCGGTCAATCGTGCCCAGTGAC-------------GTGCC----------
---------------GTGG--TTCG-CTGC------------------------------
--------GGC--TTACAGGGCCTTCGGGGTCGCCCGGCTTCCTTCACGGGGGG---TCG
GGTCCCG-----------------------------------------------------
------------------------------------------------------------
------------------------------------------------------------
------------------------------------------------------------
------------------------------------------------------------
------------------------------------------------------------
------------------------------------------------------------
----------------TTGGTCTGGTCCTGGGTACCATTTACCATGATTAAACCGGCGTG
ATCAAGGCAGACCGCTG-CGGTCA----------------CTGCACGGCTCAGCATGGCA
T-AAGGCATTAAGCTGGGTTGGCCTA----GTAGCAGGGC--------------------
------------------------------------------------------------
------------------------------------------------------------
------------------------------------------------------------
---------CTTCCTGGCGAA-TACGC-GAAAGGGGTGTTCGGGGGCAGCCGAATTGCCG
GGCTAGTGGTGAAATA-CGTTGACCCTGGCAAGTCGACCGAAAGCGAAAGCAGCTGTCAA
GGGCACACCCGTTGATCAAGAGCGAAAGTTAAGGGTTCGAAGAAGAT-------------
------------------------------------------------------------
------------------------------------------------------------
------------------------------------------------------------
------------------------------------------------------------
------------------------------------------------------------
------------------------------------------------------------
------------------------------------------------------------
------------------------------------------------------------
------------------------------------------------------------
------------------------------------------------------------
------------------------------------------------------------
------------------------------------------------------------
------------------------------------------------------------
------------------------------------------------------------
------------------------------------------------------------
------------------------------------------------------------
------------------------------------------------------------
------------------------------------------------------------
------------------------------------------------------------
------------------------------------------------------------
------------------------------------------------------------
---------CAGATACCGTCGT-AGTCTTAACTATAAATGATACTGGCCAGGGATAGGGC
AA---TGTCCATCT----CGACTCCCCCCGGACTTTT-GGGAAACCA--AAGCCTATGAG
TTCTGGGGGGAGTATGGTCGCAAGGCTGAAACT---------------------------
------------------------------------------------------------
------------------------------------------------------------
------------------------------------------------------------
------------------------------------------------------------
------------------------------------------------------------
------------------------------------------------------------
------------------------------------------------------------
------------------------------------------------------------
------------------------------------------------------------
------------------------------------------------------------
------------------------------------------------------------
------------------------------------------------------------
------------------------------------------------------------
------------------------------------------------------------
------------------------------------------------------------
------------------------------------------------------------
------------------------------------------------------------
------------------------------------------------------------
------------------------------------------------------------
----------------------------------------------------TAAAGGAA
TTGACGGAAGGGCAC-ACAAAGAGT-----------------------------------
------------------------------------------------------------
------------------------------------------------------------
------------------------------------------------------------
------------------------------------------------------------
------------------------------------------------------------
------------------------------------------------------------
------------------------------------------------------------
------------------------------------------------------------
------------------------------------------------------------
------------------------------------------------------------
------------------------------------------------------------
------------------------------------------------------------
------------------------------------------------------------
------------------------------------------------------------
------------------------------------------------------------
------------------------------------------------------------
------------------------------------------------------------
------------------------------------------------------------
------------------------------------------------------------
------------------------------------------------------------
------------------------------------------------------------
------------------------------------------------------------
-------------------------GGAACCTGCGGCT----------------------
------------------------------------------------------------
------------------------------------------------------------
------------------------------------------------------------
------------------------------------------------------------
------------------------------------------------------------
------------------------------------------------------------
------------------------------------------------------------
------------------------------------------------------------
------------------------------------------------------------
------------------------------------------------------------
------------------------------------------------------------
------------------------------------------------------------
------------------------------------------------------------
------------------------------------------------------------
------------------------------------------------------------
------------------------------------------------------------
------------------------------------------------------------
------------------------------------------------------------
------------------------------------------------------------
------------------------------------------------------------
------------------------------------------------------------
------------------------------------------------------------
------------------------------------------------------------
------------------------------------------------------------
------------------------------------------------------------
-----------------------------------TAATTTGACTCAACACGGGAAAACT
CACCGGGTCCAGATACATGCATGAAAGACAAGCTGACAGACTTTTCTCAATTATGTAAGT
GGTGGTGCATGGCCGT--------------------------------------------
------------------------------------------------------------
------------------------------------------------------------
------------------------------------------------------------
------------------------------------------------------------
------------------------------------------------------------
------------------------------------------------------------
------------------------------------------------------------
------------------------------------------------------------
------------------------------------------------------------
------------------------------------------------------------
------------------------------------------------------------
------------------------------------------------------------
------------------------------------------------------------
------------------------------------------------------------
------------------------------------------------------------
------------------------------------------------------------
------------------------------------------------------------
------------------------------------------------------------
------------------------------------------------------------
------------------------------------------------------------
------------------------------------------------------------
------------------------------------------------------------
------------------------------------------------------------
------------------------------------------------------------
------------------------------------------------------------
------------------------------------------------------------
------------------------------------------------------------
------------------------------------------------------TCTTAG
TTCGTGGAGTGGTTTGTCTGGTCTATTCCGATAACGAGCGAGACCCCAACGGTCTAAA-T
A-GGGGTCAC-AGCCCGGCTT---------------------------------------
GGCCTGCCT----TCAC----GGGCGGGCC------------------------------
-------TCG---TCAGCAG-TGTGCCTCGCA----------------------------
------------------------------------------------------------
-------------------------------AGCAAG-CTTCTTAGACGGATCGGG-GCC
GATAAGGTCTCTG-AAAT-GGGTTAATAACAGGT--------------------------
------------------------------------------------------------
------------------------------------------------------------
------------------------------------------------------------
------------------------------------------------------------
------------------------------------------------------------
------------------------------------------------------------
------------------------------------------------------------
------------------------------------------------------------
---------------------CAGTC-ATGCCCTTAGATGTTCCGGGCCGCACGCGCGTT
ACAATGGGAGGCA---AAGCGAGTGTCCG--------------TCAGGA-----CTTTT-
------------------------------------------------------------
-------------------CCGCCCCC-------GACAGG-G-GTGGTAACCCGT-AGCG
CCTCC--CTT-GACTGGGCTAGTCTATA-GCAATTATTGGTCTTCAACGAGGAATTTTTA
GTAGGCACGGGTCATTAACCCGTGCCGAATGCGTCCCTGCCCT-----------------
------------------------------------------------------------
------------------------------------------------------------
------------------------------------------------------------
------------------------------------------------------------
------------------------------------------------------------
------------------------------------------------------------
------------------------------------------------------------
------------------------------------------------------------
------------------------------------------------------------
------------------------------------------------------------
------------------------------------------------------------
------------------------------------------------------------
------------------------------------------------------------
------------------------------------------------------------
------------------------------------------------------------
------------------------------------------------------------
------------------------------------------------------------
------------------------------------------------------------
------------------------------------------------------------
------------------------------------------------------------
------------------------------------------------------------
---------------------------TTGTACACACCGCCCGTCGCTGCTACCGATTGG
GTTTCGCGGTTACGCGTTCGGAGG-TCCTTTCAAC--------TGCTGCCGCAAGGCGGC
GGGAG-----ACTGGGC--CGAAGTTC-GAATTACCGCACGGCCTAGAGGAAGCAGAAGT
CGTAACAAGGTAATCGTAG
>Stemonitis_aff_flavogenita_AF093247
---------TCGACAACCTGGTTGATCCTGCCAGTAGTG-TATGCTTTTCCTAAAGATTA
AGCCATGCATGCCTAAGACTAT---GAGGAAGCAA-TTCTCTCTGAATCTGCGAACGGCT
CCGCAAACCAGTTGTAAACCATAGCAGCGT-TCC-G-CCCG-------------------
--GCTTCA----------------------GCAA---------------------TGGGG
C-----------------------CGGG-CAT----------------------------
---TAT-ATGGATAACCGTGGTAATTCTGAGGCTAATACATGA----CAC-ACTAA----
---------CCCGTC---GG--GCTGGGG---------------------------GCAA
--------------------------------CCTCGGC--TT-GGTGGG---GGACGTG
CG----------ATAAACACCGG----CTAC-----AATTAAAAATACC----GCGA---
----AAAGGA-CGCACGTTC----------------------------------------
------------------------------------------------------------
------------------------------------------------------------
------------------------------------------------------------
------------AGACCGC-CAT---CCAAAC--G-------------------------
-------------------GGGGAGGGGGC-----TTCG------GCTTCGGAACC----
------------------------------------------------------------
------------------------------------------------------------
--CGGG--CGGC-CCCT-GCAACGGGCTTCTGACCTATCAACT--AGACGGCAGCGTAAG
GG-ACATGCTATGGTAACAACGGGTACAG-AGGATTAGGGTTCGATCCTGGAGAGTGGGC
CTGAGAGATTGCTCATACTTCTAAGGAAGGCAGCAGGCGCGCAACGTTCCCCTTGGGCA-
AAGCTCGAGGGCGTTATGGGAAATATGAATGCTTGCC---TTTAC----GGTGGGCAATT
[truncated: 979,575 more chars]
